# Supplementary material for: Intraoperative tranexamic acid is associated with postoperative stroke in patients undergoing cardiac surgery
Source: PLoS One. 2017 May 26;12(5):e0177011. doi: 10.1371/journal.pone.0177011 (PMC5446127; doi:10.1371/journal.pone.0177011)
Supplement: S1 Text — (XLSX) [file pone.0177011.s006.xlsx]

## Sheet: Sheet1
number	TXA-administration	gender	age [yr]	height[cm]	weight[kg]	BMI[kg/m2]	surgery-type	combined coronary artery bypass graft surgery and valve surgery	Emergent operation	NYHA class	ASA class	EF%≤35%	atrial fibrillation	Hypertension	Liver dysfunction	chronic kidney disease	COPD	Diabetes	Cerebrovascular disease	Hyperlipidaemia	Redo surgery	Preoperative shock	Infective Endocarditis	myocardial infarction in 30 days before operation	History of smoking	Aspirin	Coumadin	Heparin	Clopidogrel	β-blockers	Calcium Channel Blockers	Statin use	Nitrates	ARB	ACEI	ARB+ACEI	Diuretics	Digoxin	Anemia	HB-preoperation( g •L-1)	Hct-preoperation(%)	PLt-preoperation(103/mm3)	INR-preoperation	BUN-preoperation(mmol/L)	Cr-preoperation(umol/L)	T-ch-preoperation(mmol/L)	Duration of anesthesia [min]	Duration of surgery [min]	CPB time [min]
1	0	2	48	158	56	22.4323	3	0	0	2	2	0	1	0	0	0	0	0	0	0	0	0	0	0	0	0	0	0	0	0	0	0	0	0	0	0	0	0	0	146	43.6	158	1.01	5.1264	73.372	4.2669		540
2	0	2	22	160	50	19.5312	7	0	0	1	3	0	0	0	0	0	0	0	0	0	0	0	0	0	0	0	0	0	0	0	0	0	0	0	0	0	0	0	0	120	34.6	228	0.97	3.382	57.46	19.033	295	232.2	135
3	0	2	43	160	56	21.875	2	0	0	1	2	0	0	0	0	0	0	0	0	0	0	0	0	0	0	0	0	0	0	0	0	0	0	0	0	0	0	0					0.94	3.8448	46.852	4.73238	275	212.067	90
4	1	2	40	160	60	23.4375	5	0	0	1	3	0	1	1	0	0	0	0	1	0	0	0	0	0	0	1	0	0	0	0	0	0	0	0	0	0	0	0	0	142	40.6	135	1.21	4.4856	60.996	3.7497	470	375.5	176
5	1	2	36	155	50	20.8117	3	0	0	1	3	0	0	0	0	0	0	0	0	0	0	0	0	0	0	0	0	0	0	0	0	0	0	0	0	0	0	0	1	73	25.1	125	1.07	3.4532	39.78	2.27568	305	199.4	90
6	0	2	57	150	50	22.2222	3	0	0	1	3	0	0	0	0	0	0	0	0	0	0	0	0	0	0	0	0	0	0	0	0	0	0	0	0	0	0	0	1	104	31.1	201	0.95	6.408	56.576	5.35302	390	324.133	163
7	0	2	61	155	43	17.898	3	0	0	1	3	0	0	0	0	0	0	0	0	0	0	0	0	0	0	0	0	0	0	0	0	0	0	0	0	0	0	0	0	125	36.2	224	0.92	5.2332	52.156	6.93048	260	210	124
8	1	2	39	158	51	20.4294	5	0	0	1	2	0	0	0	0	0	0	0	0	0	0	0	0	0	0	0	0	0	0	0	0	0	0	0	0	0	0	0	0	135	41.4	164	0.98	5.0196	64.532	3.879	375	295	215
9	0	2	37	160	52	20.3125	3	0	0	1	3	0	0	0	0	0	0	0	0	0	0	0	0	0	0	0	0	0	0	0	0	0	0	0	0	0	0	0	0	131	37.4	184	0.97	2.9548	45.968	3.64626	251.767	195	181
10	1	1	41	170	72	24.9135	5	0	0	1	2	0	1	0	0	0	0	0	0	0	1	0	0	0	0	1	0	0	0	0	0	0	0	0	0	0	0	0	0	169	46.9	91	0.93	5.34	89.284	4.34448	275	240.433	115
11	1	1	55	160	46	17.9688	5	0	0	2	4	0	1	1	0	0	0	0	0	0	0	0	0	0	0	0	0	0	0	0	0	0	0	0	0	0	0	0	0	127	36.7	73	1.03	5.518	62.764	2.53428	324	200	98
12	0	1	40	170	61	21.1073	2	0	0	1	2	0	0	1	0	0	0	0	0	0	0	0	0	0	0	0	0	0	0	0	0	0	0	0	1	1	0	0	0	138	38.5	124	0.99	6.4436	62.764	3.90486	292	227.5	126
13	0	2	49	164	63	23.4236	3	0	0	1	3	0	0	1	0	0	0	0	0	0	0	0	0	0	0	0	0	0	0	1	0	0	0	0	0	0	0	0	0	132	40.5	208	1.02	5.9808	55.692	3.7497	196	153	83
14	1	1	58	172	58	19.6052	5	0	0	1	3	0	0	1	0	0	0	0	0	0	0	0	0	0	0	0	0	0	0	0	0	0	0	0	0	0	0	0	1	111	32.4	119		6.4436	99.008	4.62894	339	265	160
15	1	2	24	165	40	14.6924	5	0	0	1	2	0	0	0	0	0	0	0	0	0	0	0	0	0	0	0	0	0	0	0	0	0	0	0	0	0	0	0	0	125	37.2	258	1.06	5.5892	44.2	3.64626	348	236.933	111
16	1	2	49	160	54	21.0938	5	0	0	1	2	0	0	1	0	0	0	0	0	0	0	0	0	0	0	0	0	0	0	0	0	0	0	0	0	0	0	0	0	111	31.9	157	0.97	3.6312	44.2	4.06002	202	161	77
17	1	1	40	168	56	19.8413	2	0	0	1	3	0	0	0	0	0	0	0	0	0	0	0	0	0	0	0	0	0	0	0	0	0	0	0	0	0	0	0	0	126	35.4	120		6.0876	66.3	3.46524	350	300	197
18	1	2	56	150	50	22.2222	5	0	0	1	3	0	0	0	0	0	0	0	0	0	0	0	0	0	0	0	0	0	0	0	0	0	0	0	0	0	1	0	0	137	39.2	119		5.0908	60.996	4.18932	257	174.9	80
19	1	2	48	158	55	22.0317	3	0	0	1	3	0	0	0	0	0	0	0	0	0	0	0	0	0	0	0	0	0	0	0	0	0	0	0	0	0	0	0	0	141	40.1	131	0.93	6.0876	53.924	4.37034	323	232.483	69
20	1	2	61	157	54	21.9076	5	0	0	1	2	0	0	1	0	0	0	0	0	0	0	0	0	0	0	1	0	0	0	1	0	0	0	0	0	0	0	0	0	126	36.6	92	1.03	4.2008	68.952	3.3618	320	330	145
21	1	2	62	161	68	26.2336	3	0	0	1	3	0	1	0	0	0	0	0	0	0	0	0	0	0	0	0	0	0	0	0	0	0	0	0	0	0	0	0	0	137	40.2	97	1.3	7.5828	76.024	5.24958	388	267	167
22	1	2	44	160	52	20.3125	3	0	0	2	3	0	0	0	0	0	0	0	0	0	0	0	0	0	0	0	0	0	0	0	0	0	0	0	0	0	0	0	0	123	35.6	114	1.05	4.8772	58.344	4.49964	248	205.1	101
23	1	2	47	155	49	20.3954	2	0	0	1	3	0	0	0	0	0	0	0	1	0	0	0	0	0	0	0	0	0	0	0	0	0	0	0	0	0	0	0	0	138	38.8	153	0.99	4.8772	49.504	3.4911	296	209.95	100
24	1	2	60	155	50	20.8117	5	0	0	1	3	0	1	1	0	0	0	0	0	0	0	0	0	0	0	0	0	0	0	0	0	0	0	0	0	0	0	0	0	130	34.5	187	0.94	6.7284	83.98	4.99098	393	278.467	186
25	1	2	56	160	46	17.9688	3	0	0	1	3	0	0	0	0	0	0	0	0	0	0	0	0	0	0	0	0	0	0	0	0	0	0	0	0	0	0	0	0	140	41	144	1.03	8.188	60.112	2.48256	242	212	92
26	0	2	51		46		4	0	0	1	3	0	0	0	0	0	0	0	0	0	0	0	0	0	0	0	0	0	0	0	0	0	0	0	0	0	0	0	0	130	38.3	213	1.05	6.1944	57.46	4.21518	223	184.75	78
27	1	2	44	158	50	20.0288	5	0	0	1	3	0	0	0	0	0	0	0	0	0	0	0	0	0	0	0	0	0	0	0	0	0	0	0	0	0	0	0	0	123	36.9	133	1.01	7.9744	62.764	3.93072	309	260	138
28	1	2	24	161	61	23.533	8	0	0	1	2	0	0	0	0	0	0	0	0	0	0	0	0	0	0	0	0	0	0	0	0	0	0	0	0	0	0	0	0	122	34.8	206	0.93	3.56	51.272	3.2325	260	228	95
29	1	2	30	160	41	16.0156	3	0	0	1	2	0	0	0	0	0	0	0	0	0	0	0	0	0	0	0	0	0	0	0	0	0	0	0	0	0	0	0	0	129	37.4	164	0.97	4.2364	58.344	3.51696	303	252.6	113
30	1	2	24	158	44	17.6254	3	0	0	1	2	0	0	0	0	0	0	0	0	0	0	0	0	0	0	0	0	0	0	0	0	0	0	0	0	0	0	0	0	146	43.2	398	0.97	4.5212	36.244	4.44792	285	230	64
31	1	1	56	175	65	21.2245	5	0	0	1	3	0	1	1	0	0	0	0	0	0	0	0	0	0	0	0	1	0	0	0	0	0	0	0	0	0	0	0	0	143	41.5	115	1.69	3.6668	77.792	3.95658	404	356.917	199
32	1	2	46	155	60	24.974	8	0	0	1	2	0	0	0	0	0	0	0	0	0	0	0	0	0	0	0	0	0	0	0	0	0	0	0	0	0	0	0	0	166	49.5	296	1.04	6.1232	50.388	4.0083	296.617	213	97
33	1	2	28	160	60	23.4375	2	0	0	1	3	0	0	0	0	0	0	0	0	0	0	0	0	0	0	0	0	0	0	0	0	0	0	0	0	0	0	0	0	130	37.3	230	1.01	3.7024	55.692	3.31008	206.6	174	77
34	1	2	47	160	46	17.9688	4	0	0	1	2	0	0	1	0	0	0	1	0	0	0	0	0	0	0	0	0	0	0	0	0	0	0	0	0	0	0	0	0	128	37.9	225	1.02	5.518	51.272	5.01684	303.533	206	91
35	0	1	24	175	60	19.5918	8	0	0	1	3	0	1	0	0	0	0	0	0	0	0	0	0	0	0	0	0	0	0	0	0	0	0	0	0	0	0	0	0	146	42.1	181	1.041	5.1264	69.836	3.77556		219.367	109
36	1	2	42	167	51	18.2868	8	0	0	1	3	0	0	0	0	0	0	0	0	0	0	0	0	0	0	0	0	0	0	0	0	0	0	0	0	0	0	0	0	110	31	164	0.95	3.6668	38.896	3.4911	257.767	180	75
37	1	2	45	155	38	15.8169	2	0	0	1	3	0	0	0	0	0	0	0	0	0	0	0	0	0	0	0	0	0	0	0	0	0	0	0	0	0	0	0	0	113	32.1	127	1.01	5.8384	48.62	3.33594	178.833	155	33
38	1	2	32	165	56	20.5693	8	0	0	1	3	0	0	0	0	0	0	0	0	0	0	0	0	0	0	0	0	0	0	0	0	0	0	0	0	0	0	0	0	122	34.6	181	1	2.8124	51.272	2.68944	213.233	141	74
39	0	1	47	170	66	22.8374	8	0	0	2	2	0	0	0	0	0	0	0	0	0	0	0	0	0	1	0	0	0	0	0	0	0	0	0	0	0	0	0	0	152	44.3	127	0.92	4.8772	63.648	4.37034	175.967	148	65
40	1	2	41	150	55	24.4444	3	0	0	2	3	0	1	0	0	0	0	0	0	0	0	0	0	0	0	0	0	0	0	0	0	0	0	0	0	0	0	0	0	138	40.8	159	0.99	5.0196	61.88	4.31862	256.633	206.6	108
41	1	1	53	170	55	19.0311	3	0	0	1	3	0	0	0	0	0	0	0	0	0	0	0	0	0	1	0	0	0	0	0	0	0	0	0	0	0	0	0	0	133	39	114	0.98				283.133	215	130
42	1	2	46	160	53	20.7031	8	0	0	1	2	0	0	0	0	0	0	0	0	0	0	0	0	0	0	0	0	0	0	0	0	0	0	0	0	0	0	0	1	92	28.9	260	0.97	4.3788	57.46	3.879	268.667	193	56
43	1	2	36	157	59	23.9361	8	0	0	1	2	0	0	0	0	0	0	0	0	0	0	0	0	0	0	0	0	0	0	0	0	0	0	0	0	0	0	0	0	128	38.3	146	1	4.1652	63.648	3.82728	248.333	190	104
44	1	1	46	175	75	24.4898	2	0	0	1	3	0	0	0	0	0	0	0	0	0	0	0	0	0	0	0	0	0	0	0	0	0	0	0	0	0	0	0	0	147	51.8	144	1.02	6.1232	71.604	4.68066	537.2	475	313
45	1	2	47	162	62	23.6244	8	0	0	1	3	0	0	0	0	0	0	0	0	0	0	0	0	0	0	0	0	0	0	0	0	0	0	0	0	0	0	0	0	122	36.2	218	0.92	5.9452	59.228	4.9134	259.083	189.233	87
46	1	2	47	158	60	24.0346	5	0	0	2	3	0	0	0	0	0	0	0	0	0	0	0	0	0	0	0	0	0	0	0	0	0	0	0	0	0	0	0	1	105	30.8	186	1.01	5.2332	47.736	4.1376	312.5	273.85	169
47	1	1	54	167	73	26.1752	1	0	0	1	3	0	0	1	0	0	0	1	0	0	0	0	0	0	1	0	0	0	0	0	1	0	0	0	0	0	0	0	0	146	43.6	197	1.04	3.8092	50.388	2.53428	398.717	342.983	160
48	1	1	36	168	60	21.2585	5	0	0	1	2	0	1	0	0	0	0	0	0	0	0	0	0	0	0	0	0	0	0	0	0	0	0	0	0	0	0	0	0	177	49.4	119		4.0228	60.996	4.1376	238	194	92
49	1	1	60	183	71	21.201	5	0	0	1	2	0	1	0	0	0	0	0	0	0	0	0	0	0	1	0	0	0	0	0	0	0	0	0	0	0	0	0	0	137	39.9	98	1.05	7.8676	70.72	3.46524	340	292	167
50	1	1	66	170	59	20.4152	5	0	0	2	4	0	0	0	0	0	0	0	0	0	0	0	1	0	0	0	0	0	0	0	0	0	0	0	0	0	0	0	0	120	35.3	139	1.03	5.0552	39.78	4.93926	331.2	287	169
51	1	2	66	162	45	17.1468	5	0	0	1	3	0	0	0	0	0	0	0	0	0	0	0	0	0	0	0	0	0	0	0	0	0	0	0	0	0	0	0	0	122	37.7	213	1.36	9.3984	48.62	5.71506	373.45	310	168
52	1	1	60	157	52	21.0962	5	0	0	2	4	0	1	1	0	0	0	0	0	0	0	0	0	0	0	0	0	0	0	0	1	0	0	0	0	0	0	0	0	143	41.1	175	1.15	9.8612	80.444	5.14614	381.483	339.517	197
53	0	2	36	155	48	19.9792	3	0	0	2	3	0	1	0	0	0	0	0	0	0	0	0	0	0	0	0	0	0	0	0	0	0	0	0	0	0	0	0	0	137	40.4	124	0.97	6.5504	43.316	4.18932	235.75	200.1	91
54	1	2	61	165	65	23.8751	5	0	0	1	3	0	1	0	0	0	0	0	0	0	1	0	0	0	0	0	0	0	0	0	0	0	0	0	0	0	0	0	0	128	35.5	108	1	3.3108	57.46	3.93072	270.833	203.833	91
55	1	1	47	170	68	23.5294	2	0	0	2	3	0	0	0	0	0	0	0	0	0	0	0	0	0	0	0	0	0	0	0	0	0	0	0	0	0	0	0	0	150	43.4	209	1	7.6896	66.3	4.06002	398.65	298.2	154
56	0	2	59	160	45	17.5781	5	0	0	1	3	0	1	0	0	0	0	0	0	0	0	0	0	0	0	0	0	0	0	0	0	0	0	0	0	0	0	0	0	148	40.7	165	1.05	7.832	80.444	3.56868	311.35	256.917	143
57	0	2	45		45		2	0	0	1	3	0	0	0	0	0	0	0	0	0	0	0	1	0	0	0	0	0	0	0	0	0	0	0	0	0	0	0	0	149	44.9	155	1.35	6.5504	61.88	3.3618	283.15	220.467	118
58	1	2	53	160	52	20.3125	7	0	0	1	3	0	0	0	0	0	0	0	0	0	0	0	0	0	0	0	0	0	0	0	0	0	0	0	0	0	0	0	0	134	38	239	1.08	5.162	59.228	4.55136	295	220	99
59	0	2	64	163	72	27.0993	3	0	0	1	2	0	0	1	0	0	0	0	0	0	0	0	0	0	0	0	0	0	0	0	1	0	0	0	0	0	0	0	0	128	37.8	158	0.91	3.8092	55.692	3.80142	270.667	247	120
60	1	1	41	165	55	20.202	2	0	0	1	3	0	0	0	0	0	0	0	0	0	0	0	0	0	0	0	0	0	0	0	0	0	0	0	0	0	0	0	0	130	38.2	122	1.13	5.4468	88.4	3.4911	261.117	158.967	82
61	1	2	50	152	58	25.1039	3	0	0	1	3	0	1	0	0	0	0	0	0	0	0	0	0	0	0	0	0	0	0	0	0	0	0	0	0	0	0	0	1	107	32.3	170	1.01	7.654	36.244	3.07734	311.25	230	92
62	1	1	57	175	50	16.3265	3	0	0	1	2	0	0	1	0	0	0	0	0	0	0	0	0	0	1	0	0	0	0	0	1	0	0	0	0	0	0	0	0	139	41.4	124	1	7.4404	53.924	3.72384	293.4	235	140
63	0	2	61	156	57	23.4221	3	0	0	2	3	0	0	1	0	0	0	1	0	0	0	0	0	0	0	0	0	0	0	0	0	0	0	0	1	1	0	0	0	136	40.8	159	0.99	4.6636	57.46	4.62894	305	224	72
64	1	2	45		41		2	0	0	2	3	1	0	0	0	0	0	0	0	0	0	0	0	0	0	0	0	0	0	0	0	0	0	0	0	0	0	0	1	107	32.3	139	1.09	9.2204	48.62	3.879	218.45	182	87
65	0	2	54	158	49	19.6283	2	0	0	1	2	0	0	0	0	0	0	0	0	0	0	0	0	0	0	0	0	0	0	0	0	0	0	0	0	0	0	0	0	135	40.1	145	0.97	5.5536	47.736	4.75824	289.883	235	135
66	1	2	25	160	42	16.4062	4	0	0	1	2	0	0	0	0	0	0	0	0	0	0	0	0	0	0	0	0	0	0	0	0	0	0	0	0	0	0	0	0	134	38.9	156	1.01	4.1652	40.664	3.64626	230	186.25	100
67	1	2	45	160	45	17.5781	3	0	0	2	3	0	1	0	0	0	0	0	0	0	0	0	0	0	0	0	0	0	0	0	0	0	0	0	0	0	0	0	0	125	36.8	178	1.15	4.9484	56.576	3.38766	235	200	82
68	1	2	29	160	45	17.5781	3	0	0	1	3	0	0	0	0	0	0	0	0	0	0	0	0	0	0	0	0	0	0	0	0	0	0	0	0	0	0	0	0	126	38	78	1.02	4.0584	50.388	3.85314	256.483	217.9	109
69	0	2	45	158	55	22.0317	3	0	0	1	3	0	1	1	0	0	0	0	1	0	1	0	0	0	0	1	0	0	0	0	0	0	0	0	0	0	0	1	0	139	41.2	228	1	4.6992	42.432	4.29276	246.9	162.183	54
70	1	2	57	160	48	18.75	5	0	0	2	3	0	1	0	0	0	0	0	0	0	0	0	0	0	0	0	1	0	0	0	0	0	0	0	0	0	1	1	0	146	43.7	155	1.12	9.8256	86.632	4.83582	321.2	142.933	79
71	0	2	56	161	40	15.4315	3	0	0	1	3	0	1	0	0	0	0	0	0	0	0	0	0	0	0	0	0	0	0	0	0	0	0	0	0	0	0	0	0	128	36.5	158	0.91	6.4436	39.78		451.85	344	158
72	1	1	40		55		7	0	0	1	3	0	0	0	0	0	0	0	0	0	0	0	0	0	1	0	0	0	0	0	0	0	0	0	0	0	0	0	0	132	39.3	332		3.9516	49.504	2.76702	820	727.9	395
73	1	2	38	158	53	21.2306	5	0	0	1	3	0	1	0	0	0	0	0	0	0	0	0	0	0	0	1	0	0	0	1	0	0	1	0	1	1	0	1	0	125	36.7	332	2.6	3.738	50.388	4.44792	368.35	326	161
74	0	2	59	158	51	20.4294	3	0	0	1	3	0	0	0	0	0	0	0	0	0	0	0	0	0	0	0	0	0	0	0	0	0	0	0	0	0	0	0	0	120	35	250	0.98	5.3044	43.316	5.79264	242.433	207	126
75	0	1	38	170	60	20.7612	5	0	0	1	3	0	0	0	0	0	0	0	0	0	0	0	0	0	0	0	0	0	0	0	0	0	0	0	0	0	0	0	0	134	39.4	253	1.1	6.3012	62.764	3.43938	302.9	211.933	94
76	1	2	47	160	55	21.4844	3	0	0	2	3	0	1	0	0	0	0	0	0	0	0	0	0	0	0	0	0	0	0	0	0	0	0	0	0	0	0	0	0	140		223	0.97	4.6992	59.228	6.10296	205	177.383	100
77	1	2	30	155	50	20.8117	8	0	0	1	3	0	1	0	0	0	0	0	0	0	0	0	0	0	0	0	0	0	0	0	0	0	0	0	0	0	0	0	0	133	39	140	0.97	4.8416	43.316	3.02562	386.267	274	142
78	1	1	45	170	66	22.8374	2	0	0	1	2	0	0	0	0	0	0	0	0	0	0	0	0	0	0	0	0	0	0	0	0	0	0	0	0	0	0	0	0	160	46.3	85	0.91				290.033	239.15	101
79	1	2	52		45		5	0	0	2	2	0	0	0	0	0	0	0	0	0	0	0	0	0	0	0	0	0	0	0	0	0	0	0	0	0	0	0	0	121	35.9	123	0.93	6.1232	58.344	3.38766	211.8	178.65	79
80	0	1	51	165	68	24.977	2	0	0	2	3	0	0	0	0	0	0	0	0	0	0	0	0	0	0	0	0	0	0	0	0	0	0	0	0	0	0	0	0	159	46.3	181	1.31				404.483	327.267	217
81	0	2	60	155	46	19.1467	5	0	0	2	3	0	1	0	0	0	0	0	0	0	0	0	0	0	0	0	0	0	0	0	0	0	0	0	0	0	0	0	0	144	43.3	141	1.23				238.383	209.3	122
82	1	2	66	158	50	20.0288	5	0	0	2	3	0	1	0	0	0	0	0	0	0	0	0	0	0	0	0	0	0	0	0	0	0	0	0	0	0	0	0	0	142	40.7	173	1.1	5.2332	63.648	4.68066	210	175	58
83	0	1	41	170	60	20.7612	2	0	0	1	3	0	0	1	0	0	0	0	0	0	0	0	0	0	0	0	0	0	0	0	1	0	0	0	0	0	0	0	0	122	34.4	111	0.99	6.3012	70.72	3.98244	449.833	267.1	160
84	1	2	50	165	50	18.3655	7	0	0	2	3	0	0	0	0	0	0	0	0	0	0	0	0	0	0	0	0	0	0	0	0	0	0	0	0	0	0	0	0	119	33.4	210	0.95	2.9904	52.156	4.80996	569.2	503.95	255
85	1	2	45	160	58	22.6562	5	0	0	1	3	0	0	0	0	0	0	0	0	0	0	0	0	0	0	0	0	0	0	0	0	0	0	0	0	0	0	0	0	148	44.5	312	0.91	5.696	59.228	5.22372	324.633	263.8	155
86	1	1	46	170	61	21.1073	3	0	0	1	3	0	0	0	0	0	0	0	0	0	0	0	0	0	0	0	0	0	0	0	0	0	0	0	0	0	0	0	0	139	40.3	163	0.99	4.3788	61.88	3.7497	349.417	226	183
87	0	2	40	161	55	21.2183	2	0	0	1	3	0	0	0	0	0	0	0	0	0	0	0	0	0	0	0	0	0	0	0	0	0	0	0	0	0	0	0	0	134	39.1	232	1	6.586	49.504	3.90486	258.767	194.9	99
88	1	1	20	163	57	21.4536	8	0	0	1	3	0	0	0	0	0	0	0	0	0	0	0	0	0	0	0	0	0	0	0	0	0	0	0	0	0	0	0	0	135	38.5	146	0.95	4.9128	64.532	4.06002	192.667	150.05	61
89	1	1	50	172	69	23.3234	1	0	0	1	4	1	0	1	0	0	0	0	0	0	0	0	0	0	1	0	0	0	0	0	0	0	1	0	0	0	0	0	0	159	45.8	185	0.99	6.2656	58.344	4.08588	449.417	345.8	201
90	1	2	19	155	35	14.5682	8	0	0	1	3	0	0	0	0	0	0	0	0	0	0	0	0	0	0	0	0	0	0	0	0	0	0	0	0	0	0	0	0	126	37.6	122	1.1	6.1232	42.432	3.33594	219.983	194.25	99
91	1	1	71	168	66	23.3844	2	0	0	1	3	0	0	1	0	0	0	0	0	0	0	0	0	0	0	0	0	0	0	0	0	1	0	0	0	0	0	0	0	131	38.7	76	0.98	4.8772	82.212	4.21518	335	301.217	153
92	0	1	63		50		3	0	0	1	3	0	0	0	0	0	0	0	0	0	0	0	0	0	1	0	0	0	0	0	0	0	0	0	0	0	0	0	1	83	26.9	234	0.95	5.8028	56.576	3.25836	315.75	244.817	104
93	0	1	35	170	66	22.8374	8	0	0	1	2	0	0	0	0	0	0	0	0	0	0	0	0	0	1	0	0	0	0	0	0	0	0	0	0	0	0	0	0	151	42	137	0.97	6.3012	63.648	3.72384	262.167	211	285
94	1	2	47	157	55	22.3133	8	0	0	1	3	0	0	1	0	0	0	0	0	0	0	0	0	0	0	0	0	0	0	0	0	1	0	0	0	0	0	0	0	159	46.3	284	0.91	6.8352	60.996	4.83582	251.917	173.517	87
95	1	1	55	167	63	22.5896	3	0	0	2	3	0	0	0	0	0	0	0	0	0	0	0	0	0	1	0	0	0	0	0	0	0	0	0	0	0	0	0	0	132	38.8	272	1.04	6.23	82.212	3.6204	241.1	216.15	106
96	1	1	24	170	48	16.609	5	0	0	1	4	0	0	0	0	0	0	0	0	0	0	0	0	0	0	0	0	0	0	0	0	0	0	0	0	0	0	0	0	257	76.4	143	1.14	6.4792	63.648	3.98244	396	335.95	126
97	1	1	66	170	62	21.4533	4	0	0	1	3	0	1	1	0	0	1	0	0	0	0	0	0	0	1	0	0	0	0	0	0	0	0	0	0	0	0	0	0	134	38.5	271	1.2				214.15	156.083	55
98	0	2	46	160	52	20.3125	3	0	0	1	2	0	0	0	0	0	0	0	0	0	0	0	0	0	0	0	0	0	0	0	0	0	0	0	0	0	0	0	0	146	40.9	216	0.9	4.984	59.228		226.25	201.75	79
99	1	2	28	158	51	20.4294	3	0	0	1	2	0	0	0	0	0	0	0	0	0	0	0	0	0	0	0	0	0	0	0	0	0	0	0	0	0	0	0	0	127	35	271	0.94	5.518	48.62	3.98244	225.567	175.433	77
100	1	2	52	155	53	22.0604	1	0	0	1	3	0	0	1	1	0	0	0	0	0	0	0	0	0	0	0	0	0	0	0	0	0	0	0	1	1	0	0	0	114	33.3	230	0.88	4.272	44.2	5.79264	425.3	356.717	186
101	1	2	66	160	54	21.0938	5	0	0	2	3	0	1	1	0	0	0	0	0	0	0	0	0	0	0	0	0	0	0	0	1	0	0	1	0	1	1	0	0	130	37.4	144	0.96	11.4988	59.228	4.49964	281.6	195.317	116
102	1	2	55	158	61	24.4352	2	0	0	1	3	0	0	1	0	0	0	0	0	0	0	0	0	0	0	0	0	0	0	0	1	0	0	1	0	1	0	0	0	160	44.4	240	0.89	5.34	68.068	5.06856	293.817	185	79
103	1	1	38	173	62	20.7157	5	0	0	1	3	0	1	0	0	0	0	0	0	0	0	0	0	0	1	0	0	0	0	0	0	0	0	0	0	0	0	0	0	149	43	166		6.6216	77.792	5.09442	323.717	296.6	178
104	1	2	61	157	50	20.2848	4	0	0	2	3	0	1	1	0	0	0	0	0	0	0	0	0	0	0	0	0	0	0	0	1	0	0	0	0	0	0	0	0	119	35.6	121	1.03	5.2332	56.576	3.77556	277	208.8	108
105	1	2	59	161	72	27.7767	3	0	0	1	3	0	1	0	0	0	0	0	0	0	0	0	0	0	0	1	0	0	0	0	0	0	0	0	0	0	0	0	0	147	38.9	241	0.9	4.1652	46.852	6.05124	270.783	233	149
106	0	1	51	172	68	22.9854	1	0	0	1	3	0	0	1	1	0	0	0	0	0	0	0	0	1	1	1	0	1	1	0	0	1	1	0	0	0	0	0	0	153	43.5	124	0.88	5.4112	77.792	5.09442	474.883	410	217
107	0	2	38	154	62	26.1427	3	0	0	2	3	0	1	0	0	0	0	1	0	0	0	0	0	0	0	0	0	0	0	0	0	0	0	0	0	0	0	0	0	172	51.3	257	0.9	6.4792	60.996	4.73238	265	219.933	86
108	1	2	47	162	69	26.2917	3	0	0	1	3	0	0	0	0	0	0	0	0	0	0	0	0	0	0	0	0	0	0	0	0	0	0	0	0	0	0	0	0	126	36	237	0.91	3.916	56.576	5.9478	269.317	220	125
109	1	2	56	155	48	19.9792	5	0	0	1	3	0	1	0	0	0	0	0	0	0	0	0	0	0	0	0	0	0	0	0	0	0	0	0	0	0	0	0	0	133	39	100	1.12	7.832	67.184	3.4911	243.25	209	93
110	0	2	49	165	63	23.1405	3	0	0	1	2	0	0	0	0	0	0	0	0	0	0	0	0	0	0	0	0	0	0	0	0	0	0	0	0	0	0	0	0	138	39.4	146	0.87	6.3724	81.328		289.25	241.25	110
111	1	1	59	170	60	20.7612	4	0	0	1	3	0	0	0	0	0	0	0	0	0	0	0	0	0	0	0	0	0	0	0	0	0	0	0	0	0	0	0	0	152	41.9	126	1.03	7.7964	70.72	3.28422	291.833	220	140
112	1	1	54	170	57	19.7232	8	0	0	1	3	0	1	0	0	0	0	0	0	0	0	0	0	0	1	0	0	0	0	0	0	0	0	0	0	0	0	0	0	143	40.1	96	1.01	4.9128	76.908	3.41352	303.45	250.1	157
113	0	2	47	165	39	14.3251	3	0	0	1	3	0	1	0	0	1	0	0	0	0	0	0	0	0	0	0	0	0	0	0	0	0	0	0	0	0	0	0	0	153	44.4	78		11.3564	96.356	5.27544	257.917	220.5	93
114	0	1	42	170	58	20.0692	8	0	0	1	2	0	0	0	0	0	0	0	0	0	0	0	0	0	0	0	0	0	0	0	0	0	0	0	0	0	0	0	0	152	46.3	161	0.86	5.7672	55.692	7.47354	271.05	211.767	45
115	1	1	58	170	78	26.9896	1	0	0	1	2	0	0	0	0	0	0	0	0	0	0	0	0	0	1	0	0	0	0	0	0	0	0	0	0	0	0	0	0	147	42.1	178	1	4.6636	76.024	4.47378	486.867	435	217
116	1	2	47	165	62	22.7732	5	0	0	1	3	0	1	0	0	0	0	0	1	0	0	0	0	0	0	0	0	0	0	0	0	0	0	0	0	0	0	0	0	145	39.2	124	0.97	4.5568	61.88	4.2669	340	275.033	158
117	1	2	47	150	54	24	5	0	0	2	3	0	0	1	0	0	0	0	0	0	0	0	0	0	0	0	0	0	0	0	0	0	0	0	0	0	0	0	1	109	33.4	210	1	3.738	62.764	5.12028	291.3	268	118
118	0	1	41	175	79	25.7959	5	0	0	1	3	1	0	0	0	0	0	0	0	0	0	0	0	0	1	0	0	0	0	0	0	0	0	0	0	0	0	0	0	187	49.5	172	0.97	6.586	93.704	3.85314	329.5	280	142
119	0	2	62	155	46	19.1467	2	0	0	2	3	0	0	0	0	0	0	0	0	0	0	0	0	0	0	0	0	0	0	0	0	0	0	0	0	0	0	0	0	116	33.7	133	0.86	11.3564	93.704	5.172	266.2	221.967	113
120	1	1	63	158	50	20.0288	3	0	0	1	2	0	0	0	0	0	0	0	0	0	0	0	0	0	0	0	0	0	0	0	0	0	0	0	0	0	0	0	0	136	38.2	202	0.97	4.9128	65.416	4.68066	243.617	209.383	116
121	1	1	30	168	72	25.5102	2	0	0	1	3	0	0	0	0	0	0	0	0	0	0	0	0	0	1	0	0	0	0	0	0	0	0	0	0	0	0	0	0	147	41.6	155	0.93	5.6604	58.344	4.7841	387.2	358.083	233
122	1	2	53	162	54	20.5761	3	0	0	1	3	0	0	0	0	0	0	0	0	0	0	0	0	0	0	0	0	0	0	0	0	0	0	0	0	0	0	0	0	141	42.4	201	0.85	4.628	68.952	5.74092	289.283	236.217	148
123	1	1	45	170	72	24.9135	3	0	0	1	2	0	0	0	0	0	0	0	0	0	0	0	0	0	1	0	0	0	0	0	0	0	0	0	0	0	0	0	0	133	38.4	106	1.01	5.6248	53.924	4.03416	399.95	371.683	174
124	1	2	53	154	42	17.7096	3	0	0	2	2	0	1	0	0	0	0	0	0	0	1	0	0	0	0	0	0	0	0	0	0	0	0	0	0	0	0	0	0	128	37.6	98	1.17	6.7284	45.968	2.74116	374.6	342	217
125	1	2	44	165	57	20.9366	3	0	0	1	3	0	0	0	0	0	0	0	0	0	0	0	0	0	0	0	0	0	0	0	0	0	0	0	0	0	0	0	0	134	38.3	125	0.97	3.8448	71.604	5.6892	230.317	176.867	106
126	0	2	44	168	72	25.5102	2	0	0	1	3	0	0	0	0	0	0	0	0	0	0	0	0	0	0	0	0	0	0	0	0	0	0	0	0	0	0	0	0	126	36.8	154	0.95	5.4824	60.112	5.5599	387.3	335.383	213
127	1	2	49	158	55	22.0317	5	0	0	2	3	0	0	0	0	0	0	0	0	0	0	0	0	0	0	0	0	0	0	0	0	0	0	0	0	0	0	0	0	123	36.2	107	0.95	10.502	53.04	3.879	218.85	175	72
128	1	1	43	168	62	21.9671	5	0	0	1	3	0	0	0	0	0	0	0	0	0	0	0	0	0	1	0	0	0	0	0	0	0	0	0	0	0	0	0	0	142	38.6	192	1.13	4.9128	70.72	3.02562	351	295	137
129	1	2	65	160	68	26.5625	3	0	0	2	4	0	0	1	0	0	0	0	0	0	0	0	0	0	0	0	0	0	0	0	0	0	0	1	0	1	0	0	0	137	40.7	65		6.3368	71.604	3.90486	312.067	267.767	152
130	0	1	23	170	64	22.1453	3	0	0	1	2	0	0	0	0	0	0	0	0	0	0	0	0	0	0	0	0	0	0	0	0	0	0	0	0	0	0	0	0	153	45	136	1.1				155	125	87
131	1	1	44	171	78	26.6749	5	0	0	1	3	0	1	0	0	0	0	0	0	0	0	0	0	0	0	0	0	0	0	0	0	0	0	0	0	0	0	0	0	153	42.5	113	1.14	4.6636	93.704	2.48256	356.717	311.383	158
132	1	1	38	167	59	21.1553	5	0	0	1	3	0	1	0	1	0	0	0	0	0	0	0	0	0	1	0	0	0	0	0	0	0	0	0	0	0	0	0	0	131	41.1	146		9.1492	73.372	4.2669	218.85	175.75	79
133	0	1	56	170	66	22.8374	1	0	0	1	3	0	0	1	0	0	0	1	0	0	0	0	0	0	0	1	0	0	0	0	1	1	0	0	0	0	0	0	0	122	35.4	184		5.7672	61.88	3.31008	356.5	290	98
134	1	2	41	158	58	23.2335	1	0	0	1	3	0	0	0	0	0	0	0	0	0	0	0	0	1	1	0	0	0	0	0	0	0	0	0	0	0	0	0	0	127	37.2	233	0.91	3.9872	45.084	4.7841	325	263	80
135	1	1	63	167	64	22.9481	7	0	0	2	3	0	0	0	0	0	0	0	1	0	0	0	0	0	1	0	0	0	0	0	0	0	0	0	0	0	0	0	0	146	42.9	181	0.98	7.12	74.256	5.35302	371.667	335	284
136	1	2	56	150	44	19.5556	4	0	0	1	3	0	0	0	0	0	0	0	0	0	0	0	0	0	0	0	0	0	0	0	0	0	0	0	0	0	0	0	0	127	37.2	140	1.02	6.3724	53.924	4.57722	257.117	199.017	127
137	1	2	21	160	47	18.3594	3	0	0	1	4	0	0	0	0	0	0	0	0	0	0	0	0	0	0	0	0	0	0	0	0	0	0	0	0	0	0	0	0	123	35.9	123		2.5632	41.548	3.64626	350.517	282.4	173
138	1	2	56	163	65	24.4646	3	0	0	2	3	0	1	0	0	0	0	0	1	0	0	0	0	0	0	0	0	0	0	0	0	0	0	0	0	0	0	0	0	118	34.8	239	0.98				242.1	195.9	85
139	1	1	53	176	57	18.4013	5	0	0	2	4	0	1	0	0	0	0	0	0	0	0	0	0	0	1	0	0	0	0	0	0	0	0	0	0	0	0	0	0	170	47.5	242	2.36	8.9356	112.268	4.21518	329.867	290	196
140	1	2	44	155	43	17.898	5	0	0	2	4	0	1	0	0	0	0	0	0	0	0	0	0	0	0	0	0	0	0	0	0	0	0	0	0	0	0	0	0	143	44.1	228		7.12	55.692	2.99976	310	285	138
141	1	1	68	168	56	19.8413	2	0	0	1	3	0	0	0	0	0	0	0	0	0	0	0	0	0	0	0	0	0	0	0	0	0	0	0	0	0	0	0	0	137	36.8	118		7.1556	63.648	4.03416	235	199.717	95
142	1	2	52	157	56	22.719	5	0	0	2	3	0	1	0	0	0	0	0	0	0	0	0	0	0	0	0	0	0	0	0	0	0	0	0	0	0	0	0	0	150	43.1	217		5.0908	68.952	3.54282	410	375	257
143	1	2	35	162	54	20.5761	3	0	0	1	3	0	0	0	0	0	0	0	0	0	0	0	0	0	0	0	0	0	0	0	0	0	0	0	0	0	0	0	0	131	37.4	93	1.05	5.0908	39.78	4.83582	290	215	138
144	0	1	39	175	70	22.8571	3	0	0	1	2	0	0	0	0	0	0	0	0	0	0	0	0	0	1	0	0	0	0	0	0	0	0	0	0	0	0	0						6.7284	59.228	4.34448	275.85	227	107
146	0	2	54	161	51	19.6752	5	0	0	2	3	0	1	0	0	0	0	0	0	0	0	0	0	0	0	0	0	0	0	0	0	0	0	0	0	0	0	0	0	127	37.2	158	2	4.7348	67.184	4.5255	333.7	279.983	151
147	0	1	64	173	75	25.0593	1	0	0	1	4	0	0	1	0	0	0	0	0	0	0	0	0	0	1	0	0	0	0	0	0	0	0	0	1	1	0	0	0	159	45.6	271	0.88	4.806	71.604	4.70652	586.05	536.183	343
148	1	2	55		59		5	0	0	2	3	0	1	0	0	0	0	0	1	0	0	0	0	0	0	1	0	0	0	0	0	0	0	0	0	0	0	0	0	113	32.6	112		4.3432	51.272	4.3962	308	275.55	139
149	1	2	59	152	48	20.7756	4	0	0	1	2	0	0	1	0	0	0	0	0	0	0	0	0	0	0	0	0	0	0	0	1	0	0	0	0	0	0	0	0	124	35.6	203	0.96	5.7316	53.924	4.0083	210	135	56
150	1	1	41	175	63	20.5714	8	0	0	1	1	0	0	0	0	0	0	0	0	0	0	0	0	0	1	0	0	0	0	0	0	0	0	0	0	0	0	0	0	152	45.8	121	0.98	3.9516	62.764	5.14614	220	170	57
151	1	2	61	165	53	19.4674	8	0	0	1	3	0	0	1	0	0	0	0	0	0	0	0	0	0	0	0	0	0	0	0	0	0	0	0	0	0	1	0	1	105	32.7	285	0.95	3.3108	53.924	4.80996	198.767	172	60
152	1	2	57	160	51	19.9219	5	0	0	1	3	0	1	0	0	0	0	0	0	0	0	0	0	0	0	0	0	0	0	0	0	0	0	0	0	0	0	0									315	208	97
153	1	2	61		57		3	0	0	2	3	0	1	1	0	0	0	0	0	0	0	0	0	0	0	0	1	0	0	0	0	0	0	0	0	0	0	1	0	124	34.3	120	2.38	5.3044	51.272	3.95658	360.467	324.817	192
154	1	2	60	160	66	25.7812	8	0	0	1	3	0	0	1	0	0	0	0	0	0	0	0	0	0	0	0	0	0	0	1	1	0	0	1	0	1	0	0	0	134	39.3	206	0.85	6.942	61.88	4.44792	213	181	44
155	1	2	35	162	51	19.433	8	0	0	1	3	0	0	0	0	0	0	0	0	0	0	0	0	0	0	0	0	0	0	0	0	0	0	0	0	0	0	0	0	130	37.2	177	1.02	4.9484	61.88	2.79288	167.883	145	48
156	1	2	53	156	54	22.1893	3	0	0	1	4	0	1	0	0	0	0	0	0	0	0	0	0	0	0	0	0	0	0	0	0	0	0	0	0	0	0	0	0	127	38	213	1.03	5.3756	70.72	3.38766	220.4	160	66
157	1	1	34	157	65	26.3702	7	0	0	1	2	0	0	0	0	0	0	0	0	0	0	0	0	0	1	0	0	0	0	0	0	0	0	0	0	0	0	0	0	148	44.2	185	0.9				402.033	340	184
158	1	1	37	168	50	17.7154	5	0	0	2	3	0	0	0	0	0	0	0	0	0	0	0	0	0	0	0	0	0	0	0	0	0	0	0	0	0	0	0	0	126	37.5	253	0.93	5.5892	70.72	4.31862	210	185	62
159	0	1	37	175	83	27.102	8	0	0	1	2	0	0	0	0	0	0	0	0	0	0	0	0	0	1	0	0	0	0	0	0	0	0	0	0	0	0	0	0	147	43.1	156	0.95	4.1652	64.532	4.99098	396.517	323.817	197
160	1	2	34	156	45	18.4911	3	0	0	1	3	0	0	0	0	0	0	0	0	0	0	0	0	0	0	0	0	0	0	0	0	0	0	0	0	0	0	0	0	136	39.7	154	0.94	2.7768	44.2	2.81874	195	160	67
161	0	2	66	158	58	23.2335	2	0	0	2	3	0	0	0	0	0	0	0	0	0	0	0	0	0	0	0	0	0	0	0	0	0	0	0	0	0	0	0	0	126	38.2	316	0.95	5.1976	62.764	5.09442	269.55	214.783	92
162	1	2	62	161	51	19.6752	3	0	0	2	3	0	1	0	0	0	0	0	0	0	0	0	0	0	0	0	0	0	0	0	0	0	0	0	0	0	0	0	0	127	36.3	188	1.04	7.9744	70.72	3.879	223.017	184.183	55
163	1	2	59	159	54	21.3599	3	0	0	2	3	0	1	0	0	0	0	0	0	0	0	0	0	0	0	0	0	0	0	0	0	0	0	0	0	0	0	0	0	143	41.9	329	0.99	3.916	74.256	4.6548	208.767	158.083	74
164	1	2	52	157	52	21.0962	5	1	0	2	3	0	1	1	0	0	0	0	0	0	0	0	0	0	0	0	0	0	0	0	0	0	0	0	0	0	0	0	0	125	38.8	135	0.91	7.0844	70.72	4.60308	355	315	145
165	1	2	47	150	46	20.4444	8	0	0	2	4	0	0	0	0	0	0	0	0	0	0	0	0	0	0	0	0	0	0	0	0	0	0	0	0	0	0	0	0	126	36	288	1.01				285	256.717	142
166	1	2	62	157	62	25.1532	3	0	0	2	3	0	1	0	0	0	0	0	0	0	0	0	0	0	0	0	0	0	0	0	0	0	0	0	0	0	0	0	0	146	43.7	210	0.95	5.8028	63.648	7.60284	217.05	185	116
167	1	2	48	158	50	20.0288	5	0	0	2	3	0	1	0	0	0	0	0	0	0	0	0	0	0	0	0	0	0	0	0	0	0	0	0	0	0	0	0	0	143	40.7	240	1.1	5.0196	66.3	3.80142	290.317	246	134
168	1	2	46		39		3	0	0	2	4	0	1	0	0	0	0	0	0	0	1	0	0	0	0	0	0	0	0	0	0	0	0	0	0	0	0	0	0	127	37.1	129	1.05	4.3432	56.576		352.067	289.883	183
169	1	2	46	169	43	15.0555	2	0	0	1	3	0	0	0	0	0	0	0	0	0	0	0	0	0	0	0	0	0	0	0	0	0	0	0	0	0	0	0	1	102	30.8	207	0.93	5.0908	52.156	4.21518	271.383	228.7	118
170	0	2	55	158	64	25.6369	5	0	0	2	3	0	1	0	0	0	0	0	0	0	0	0	0	0	0	0	0	0	0	0	0	0	0	0	0	0	0	0	0	118	35.7	155	0.92	6.1232	53.04	4.88754	251.9	206.733	106
171	0	2	63	157	67	27.1816	3	0	0	1	3	0	0	1	0	0	0	0	0	0	0	0	0	0	0	0	0	0	0	0	0	0	0	0	1	1	1	0	0	139	40.5	162	0.94	6.6572	71.604	5.99952	263.917	222	110
172	1	2	56	160	61	23.8281	7	0	0	2	3	0	0	1	0	0	0	0	0	0	0	0	0	0	0	0	0	0	0	0	0	0	0	0	0	0	0	0	0	138	40.4	208	0.95	4.4144	44.2	4.62894	414.2	357	196
173	0	1	74	170	74	25.6055	1	0	0	1	3	0	0	1	0	0	0	0	1	0	0	0	0	1	1	0	0	0	0	0	0	0	0	0	1	1	0	0	0	132	38.2	145	1.06	5.0908	159.12	3.28422	415	350	187
174	0	2	59	159	60	23.7332	3	0	0	2	3	0	1	0	0	0	0	0	0	0	0	0	0	0	0	0	0	0	0	0	0	0	0	0	0	0	0	0	0	140	40.8	222					240.4	205.55	88
175	0	2	44	158	39	15.6225	3	0	0	1	4	0	0	0	0	0	0	0	0	0	0	0	0	0	0	1	0	0	0	0	0	0	0	0	0	0	1	0	1	99	27.7	240	1.13	4.8772	67.184	3.15492	345	275	199
176	1	1	60	168	50	17.7154	3	0	0	2	3	0	1	1	0	0	0	0	0	0	0	0	0	0	0	0	0	0	0	0	0	0	0	0	0	0	0	0	0	150	42.1	128	1.44	6.0876	73.372	4.5255	354.483	252.217	140
177	1	1	64	164	65	24.1672	2	0	0	2	3	1	0	0	0	0	0	1	0	0	0	0	0	0	1	1	0	0	0	0	0	0	0	0	0	0	1	1	0	130	38.7	231	0.9	6.9776	88.4	5.12028	372.117	299	131
178	1	1	30	168	62	21.9671	3	0	0	1	3	0	0	0	0	0	0	0	0	0	0	0	0	0	0	0	0	0	0	0	0	0	0	0	0	0	0	0	0	163	45.2	203	1.05	3.8092	73.372	4.21518	281.967	260	145
179	1	2	27	158	46	18.4265	5	0	0	2	3	0	1	0	0	0	0	0	0	0	0	0	0	0	0	0	0	0	0	0	0	0	0	0	0	0	0	0	0	123	34.9	184	0.97	6.1232	45.968	2.24982	324	259	174
180	1	2	36	165	73	26.8136	8	0	0	1	2	0	0	0	0	0	0	0	0	0	0	0	0	0	0	0	0	0	0	0	0	0	0	0	0	0	0	0	0	119	36.5	376	0.97	4.5212	50.388	4.08588	250	180	50
181	1	2	36	165	58	21.3039	5	0	0	2	4	0	0	0	0	0	0	0	0	0	0	0	0	0	0	0	0	0	0	0	0	0	0	0	0	0	0	0	0	124	35.1	109	1.11	8.2236	76.908	2.92218	354.433	315	200
182	1	2	55	162	55	20.9572	3	0	0	1	4	0	1	0	0	0	0	0	0	0	0	0	0	0	0	0	0	0	0	0	0	0	0	0	0	0	0	0	0	127	38	167	0.91	5.0196	47.736	4.06002	286	230	115
183	1	1	33	160	52	20.3125	3	0	0	1	3	0	1	0	0	0	0	0	0	0	0	0	0	0	1	0	0	0	0	0	0	0	0	0	0	0	0	0	0	129	37.3	126	1.07	6.23	67.184	3.38766	225	183	123
184	1	2	48	157	57	23.1247	3	0	0	2	3	0	1	1	0	0	0	0	0	0	0	0	0	0	0	0	0	0	0	0	0	0	0	0	0	0	0	0	0	140	37.9	139	0.95	7.1912	53.04	4.2669	320	263	141
185	0	2	33		47		3	0	0	2	4	0	0	0	0	0	0	0	0	0	0	0	0	0	0	0	0	0	0	0	0	0	0	0	0	0	0	0	0	128	38.5	95	1.07	5.34	45.968		275.05	202	90
186	0	2	56	157	47	19.0677	5	0	0	2	4	0	1	0	0	0	0	0	0	0	0	0	0	0	0	0	0	0	0	0	0	0	0	0	0	0	0	0	0	150	44.9	282	1				328.983	296.9	168
187	1	1	73	165	51	18.7328	5	0	0	1	4	0	1	0	0	0	0	0	0	0	0	0	0	0	0	0	0	0	0	0	0	0	0	0	0	0	0	0	1	116	34.2	75	1.24	7.1912	66.3	2.27568	328	287	124
188	1	1	54	172	74	25.0135	3	0	0	1	3	0	1	0	0	0	0	0	0	0	0	0	0	0	1	0	0	0	0	0	0	0	0	0	0	0	0	0	0	174	48.3	140	1.04	4.3432	53.04	5.76678	312.183	257	105
189	1	2	61		59		5	1	0	2	3	0	1	0	0	0	0	0	0	0	0	0	0	0	0	1	0	0	0	0	0	0	0	0	0	0	0	0	0	138	41.3	147	0.97	5.9452	64.532	4.18932	395.217	364	179
190	0	2	22	155	45	18.7305	3	0	0	2	3	0	0	0	0	0	0	0	0	0	0	0	0	0	0	0	0	0	0	0	0	0	0	0	0	0	0	0	0	131	38.3	189	0.94	4.9484	47.736	5.01684	280	220	97
191	1	2	22	163	45	16.937	8	0	0	1	3	0	0	0	0	0	0	0	0	0	0	0	0	0	0	0	0	0	0	0	0	0	0	0	0	0	0	0	0	115	34.7	193	0.98	6.408	53.04	3.12906	220	175	52
192	1	2	44	156	51	20.9566	8	0	0	1	2	0	0	0	0	0	0	0	0	0	0	0	0	0	0	0	0	0	0	0	0	0	0	0	0	0	0	0	0	128	36.1	193					191.75	153	77
193	1	1	46	165	56	20.5693	3	0	0	2	3	0	1	0	0	0	0	0	0	0	0	0	0	0	0	0	0	0	0	0	0	0	0	0	0	0	0	0	0	128	37.7	162		7.4048	85.748	3.3618	290	251	102
194	1	1	65	172	73	24.6755	5	0	0	1	3	0	1	0	0	0	1	0	0	0	0	0	0	0	0	0	0	0	0	0	0	0	0	0	0	0	0	0	1	113	32.8	232	0.98	5.874	79.56	2.94804	316	233.683	117
195	0	1	54	170	70	24.2215	2	0	0	1	3	0	0	0	0	0	0	0	0	0	0	0	0	0	0	0	0	0	0	0	0	0	0	0	0	0	0	0	0	161	44.7	123	0.9	7.4048	76.908	5.06856	384.85	339	232
196	1	1	61	169	57	19.9573	2	0	0	1	3	0	0	0	0	0	0	0	0	0	0	0	0	0	0	0	0	0	0	0	0	0	0	0	0	0	0	0	0	137	36.8	121	0.92	4.1296	64.532	4.80996	217.35	195	97
197	1	2	55	158	39	15.6225	5	0	0	2	3	0	1	0	0	0	0	0	0	0	0	0	0	0	0	0	0	0	0	0	0	0	0	0	0	0	0	0	0	140	40.3	270		9.8256	88.4	2.9739	223.633	158	76
198	1	2	42	155	48	19.9792	3	0	0	1	3	0	0	0	0	0	0	0	0	0	0	0	0	0	0	0	0	0	0	0	0	0	0	0	0	0	0	0	0	118	32.8	148	0.9	6.3012	44.2	4.62894	470.35	433	262
199	1	2	39	160	53	20.7031	8	0	0	1	3	0	0	0	0	0	0	0	0	0	0	0	0	0	0	0	0	0	0	0	0	0	0	0	0	0	0	0	0	151	42.3	165	0.95	6.6928	65.416	3.90486	230.033	165	78
200	1	1	44	160	55	21.4844	5	0	0	1	3	0	0	0	0	0	0	0	0	0	0	0	0	0	0	0	0	0	0	0	0	0	0	0	0	0	0	0	0	154	44.8	158		4.2008	53.924	3.67212	368.683	318	178
201	0	2	33	165	52	19.1001	8	0	0	1	3	0	0	0	0	0	0	0	0	0	0	0	0	0	0	0	0	0	0	0	0	0	0	0	0	0	0	0	0	141	41.5	207	0.95	4.1296	61.88	4.6548	290	242.767	139
202	1	2	43	155	60	24.974	3	0	0	1	3	0	0	0	0	0	0	0	0	0	0	0	0	0	0	0	0	0	0	0	0	0	0	0	0	0	0	0	0	130	37.7	171	0.9	8.0812	61.88	5.3013	232.783	209	90
203	1	1	46	170	62	21.4533	5	0	0	2	3	0	0	0	0	0	0	0	0	0	0	0	0	0	1	0	0	0	0	0	0	0	0	0	0	0	0	0	0	174	49.7	201		9.434	85.748	6.0771	256.95	195	93
204	1	2	61	160	40	15.625	5	0	0	2	3	0	1	0	0	0	0	0	0	0	0	0	0	0	0	1	0	0	0	0	0	0	0	0	0	0	1	1	0	120	35	240	1.12	6.4792	69.836	4.3962	260.9	228.133	124
205	1	1	54	170	61	21.1073	3	0	0	2	3	0	1	0	0	0	0	1	0	0	0	0	0	0	0	0	0	0	0	0	0	0	0	0	0	0	0	0	0	142	42.6	116	1.14				332.867	285	137
206	1	2	44		65		7	0	0	1	5	0	0	1	0	0	0	0	0	0	0	0	0	0	0	0	0	0	0	0	0	0	0	0	0	0	0	0	1	83	23.8	187	1	6.052	59.228		505	420	220
207	0	2	51	165	75	27.5482	4	0	0	1	3	0	0	0	0	0	0	0	0	0	0	0	0	0	0	0	0	0	0	0	0	0	0	0	0	0	0	0	0	137	40.5	141	0.9	4.984	61.88	6.02538	283	270	50
208	1	1	44	172	55	18.5911	5	0	0	2	3	0	1	0	0	0	0	0	0	0	0	0	0	0	1	0	0	0	0	0	0	0	0	0	0	0	0	0	0	153	44	84	0.9	5.0196	88.4	4.44792	408.05	385	130
209	1	2	28	158	53	21.2306	3	0	0	2	3	0	0	0	0	0	0	0	0	0	0	0	0	0	0	0	0	0	0	0	0	0	0	0	0	0	0	0	0	111	32.8	106	1.11	4.3788	50.388	3.3618	250	220	96
210	1	1	47	165	68	24.977	5	0	0	1	3	0	1	0	0	0	0	0	0	0	0	0	0	0	1	0	0	0	0	0	0	0	0	0	0	0	0	0	0	166	49.9	164	0.93	5.696	88.4	5.19786	312.967	264.333	163
211	1	1	50	165	50	18.3655	7	0	0	1	4	0	0	0	0	0	0	0	0	0	0	0	0	0	1	0	0	0	0	0	0	0	0	0	0	0	0	0	0	138	39.7	157	0.94	6.3012	88.4	3.93072	625.867	580	256
212	1	1	62	170	59	20.4152	2	0	0	1	3	0	0	0	0	0	0	0	0	0	0	0	0	0	0	0	0	0	0	0	0	0	0	0	0	0	0	0	0	145	41.2	119	0.91	6.23	77.792	3.93072	347.683	300	175
213	0	1	56		62		3	0	0	1	3	0	1	0	0	0	0	0	0	0	0	0	0	0	1	0	0	0	0	0	0	0	0	0	0	0	0	0	0	176	49.4	125	0.91				265.167	200	126
214	0	2	62		53		7	0	0	1	4	0	0	0	0	0	0	0	0	0	0	0	0	0	0	1	0	0	0	0	0	1	0	0	0	0	0	0	0	125	36.1	177	1.02	4.7348	61.88	4.75824	439.083	395	170
215	1	1	48	170	71	24.5675	3	0	0	1	3	0	0	0	0	0	0	0	0	0	0	0	0	0	0	0	0	0	0	0	0	0	0	0	0	0	0	0	0	147	42.6	155	0.92	7.3336	79.56	4.08588	291.017	245.967	127
216	0	2	51	140	43	21.9388	5	0	0	1	3	0	0	0	0	0	0	0	0	0	0	0	0	0	0	0	0	0	0	0	0	0	0	0	0	0	0	0	0	128	36.2	119	0.91	4.4144	52.156	4.9134	311.717	281	146
217	1	2	65	145	37	17.5981	1	0	0	1	3	0	0	1	0	0	0	1	0	0	0	0	0	0	0	0	0	0	0	0	1	1	0	0	0	0	0	0	1	109	30.7	194	1.12	4.7704	44.2	3.18078	389.2	302.083	80
218	1	2	51		53		3	0	0	2	3	0	0	0	0	0	0	0	0	0	0	0	0	0	0	0	0	0	0	0	0	0	0	0	0	0	0	0	0	134	38.5	165	0.93	7.7964	70.72	5.84436	254.917	223	88
219	1	1	63	170	60	20.7612	1	0	0	2	4	0	0	0	0	0	1	0	0	0	0	0	0	1	1	0	0	0	0	0	0	0	0	0	0	0	0	0	0	134	38.2	197	0.94	10.3952	88.4	4.99098	389.95	328	127
220	1	2	71	163	67	25.2174	1	0	0	1	3	0	0	1	0	0	0	1	0	0	0	0	0	1	0	0	0	0	0	0	0	0	0	0	0	0	0	0	0	128	38.4	185	0.92	4.806	76.908	2.8446	811.817	604	161
221	1	2	46	162	46	17.5278	2	0	0	1	2	0	0	0	0	0	0	0	0	0	0	0	0	0	0	0	0	0	0	0	0	0	0	0	0	0	0	0	0	128	37.6	194	1.07	5.8384	79.56	5.0427	271.667	205	70
222	1	1	67		65		3	0	0	2	4	0	0	1	0	0	0	0	0	0	0	0	0	0	0	0	0	0	0	0	0	0	0	0	0	0	0	0	0	137	40.3	59	1.03	6.9776	70.72	4.31862	304.2	257	138
223	1	1	48	174	56	18.4965	5	0	0	2	4	0	1	1	0	0	0	0	0	0	0	0	0	0	1	0	0	0	0	0	0	0	0	0	0	0	0	0	0	131	37	98	1.2	6.408	71.604	3.20664	329.383	271	122
224	1	2	55	160	61	23.8281	5	0	0	2	3	0	0	1	0	0	0	0	0	0	0	0	0	0	0	0	0	0	0	0	1	0	0	0	0	0	0	0	0	169	52.1	189	1	10.3596	79.56	4.73238	305.367	249	123
225	1	2	54	165	64	23.5078	3	0	0	2	3	0	1	0	0	0	0	0	0	0	0	0	0	0	0	0	0	0	0	0	0	0	0	0	0	0	0	0	0	134	38.7	152	1				550	500	361
226	1	2	53	152	53	22.9398	2	0	0	1	2	0	0	0	0	0	0	0	0	0	0	0	0	0	0	0	0	0	0	0	0	0	0	0	0	0	0	0	0	123	35.5	205	0.94	4.628	53.04	3.46524	296	245.7	100
227	1	2	62		72		5	0	0	2	4	0	1	0	0	0	0	0	1	0	0	0	0	0	0	0	1	0	0	1	0	0	0	0	0	0	1	1	0	126	37.5	219	1.97	3.8448	53.04	3.93072	281	238	97
228	1	1	41	170	75	25.9516	5	0	0	1	3	0	1	0	0	0	0	0	0	0	0	0	0	0	0	0	0	0	0	0	0	0	0	0	0	0	0	0	0	149	40.7	148	1	4.9128	75.14	6.23226	291.417	263	132
229	1	1	61	175	50	16.3265	2	0	0	2	3	0	0	0	0	0	0	0	0	0	0	0	0	0	1	0	0	0	0	0	0	0	0	0	0	0	0	0	0	126	36	136	0.9	7.7608	88.4	3.85314	316.75	256.5	113
230	1	2	29	157	45	18.2563	5	0	0	2	3	0	1	0	0	0	0	0	0	0	0	0	0	0	0	0	0	0	0	0	0	0	0	0	0	0	0	0	0	127	37.7	181	1.13	4.3788	54.808	3.98244	323.483	296	180
231	1	2	66		51		2	0	0	2	3	0	0	0	0	0	0	0	0	0	0	0	0	0	0	0	0	0	0	0	0	0	0	0	0	0	0	0	0	118	34.7	57	0.92	4.5568	61.88	4.80996	278	218	97
232	1	1	21		52		2	0	0	1	4	0	0	0	0	0	0	0	0	0	0	0	0	0	0	0	0	0	0	0	0	0	0	0	0	0	0	0	0	259	78.9	61	2.37	6.052	84.864	2.89632	623.583	561.2	284
233	1	2	58	158	53	21.2306	4	0	0	1	4	0	0	1	0	0	0	0	0	0	0	0	0	0	0	0	0	0	0	0	0	0	0	0	0	0	1	0	0	148	41	159	0.98	7.4404	53.04	6.465	265.45	200	115
234	1	1	46	168	58	20.5499	5	0	0	2	3	0	1	0	0	0	0	0	0	0	0	0	0	0	0	0	0	0	0	0	0	0	0	0	0	0	0	0	0	156	46.7	220		4.628	85.748	3.4911	363.367	330.033	164
235	0	1	63		54		5	0	0	2	4	0	1	0	0	0	0	0	0	0	0	0	0	0	1	0	0	0	0	0	0	0	0	0	0	0	0	0	0	145	40.7	125	0.98	4.6992	79.56	4.08588	275	228.65	79
236	1	1	76	162	53	20.1951	5	0	0	1	4	0	1	0	0	0	0	0	0	0	0	0	0	0	1	0	0	0	0	0	0	0	0	0	0	0	0	0	0	121	33.2	101	0.99	8.2948	72.488	3.80142	445	393	205
237	1	1	57	170	67	23.1834	5	0	0	2	3	0	0	0	0	0	0	0	0	0	0	0	0	0	0	0	0	0	0	0	0	0	0	0	0	0	0	0	0	139	39	104	1.1	5.7316	79.56	4.37034	296.1	225	105
238	1	1	35	170	50	17.301	5	0	0	2	4	0	1	0	0	0	0	0	0	0	0	0	0	0	0	0	0	0	0	0	0	0	0	0	0	0	0	0	0	122	35.4	94	1.09				595	516	367
239	0	2	50		60		3	0	0	2	3	0	0	0	0	0	0	0	0	0	0	0	0	0	0	0	0	0	0	0	0	0	0	0	0	0	0	0	0	146	42.6	148	1.1	5.4824	47.736	4.34448	270	245	118
240	1	2	53	157	38	15.4164	3	0	0	2	3	0	0	0	0	0	0	0	0	0	0	0	0	0	0	0	0	0	0	0	0	0	0	0	0	0	0	0	0	110	33.1	126	1	4.6992	45.968	4.5255	263.683	222.567	89
241	0	2	43	156	41	16.8475	5	0	0	2	3	0	0	0	0	0	0	0	0	0	0	0	0	0	0	0	0	0	0	0	0	0	0	0	0	0	0	0	0	115	35	186	1.08	3.9516	44.2	3.90486	287.017	255	152
242	1	2	51		54		5	0	0	2	3	0	0	0	0	0	0	0	0	0	0	0	0	0	0	0	0	0	0	0	0	0	0	0	0	0	0	0					1.09				282	303	150
243	0	2	48	155	35	14.5682	5	0	0	2	3	0	1	0	0	0	0	0	0	0	0	0	0	0	0	1	0	0	0	0	0	0	0	0	0	0	0	1	0	132	39.4	252	0.97	9.3984	79.56		325	293.167	112
244	1	1	74		70		2	0	0	1	3	0	0	0	0	0	0	0	0	0	0	0	0	0	0	0	0	0	0	0	0	0	0	0	0	0	0	0	0	165	48.1	157		5.2688	70.72	5.22372	265	225	106
245	1	1	40	175	77	25.1429	5	0	0	1	3	0	1	0	0	0	0	0	0	0	0	0	0	0	0	0	0	0	0	0	0	0	0	0	0	0	0	0	0	152	43.5	169	1.04				300.267	257	98
246	1	2	63	155	60	24.974	3	0	0	1	3	0	1	0	0	0	0	0	0	0	0	0	0	0	0	0	0	0	0	0	0	0	0	0	0	0	0	0	0	129	38.9	185	1.01	5.7316	44.2	4.80996	307	245	156
247	1	2	34	165	71	26.079	2	0	0	2	3	0	0	0	0	0	0	0	0	0	0	0	0	0	0	0	0	0	0	0	0	0	0	0	0	0	0	0	0	143	40.3	191	1.01	2.848	61.88	5.40474	258.567	207.117	76
248	1	2	54	155	43	17.898	5	0	0	1	3	0	0	0	0	0	0	0	0	0	0	0	0	0	0	0	0	0	0	0	0	0	0	0	0	0	0	0	0	147	43.8	168	1.18	7.7252	61.88	4.7841	299.467	273	146
249	1	1	70	175	60	19.5918	1	0	0	2	4	0	0	0	0	0	0	0	0	0	0	0	0	0	0	1	0	0	0	0	0	0	0	0	0	0	0	0	0	155	45.5	130	0.99	8.544		5.92194	359.1	300	136
250	1	1	79	165	71	26.079	1	0	1	1	4	0	0	1	0	0	0	1	0	0	0	0	0	1	0	0	0	0	0	0	0	0	0	0	0	0	0	0	0	156	45.2	207	1.12		106.08		150	480	128
251	1	1	47	163	56	21.0772	5	0	0	1	4	0	0	0	0	0	0	0	0	0	0	0	0	0	1	0	0	0	0	0	0	0	0	0	0	0	0	0	0	165	47.3	239	1.16	4.4144	89.284	5.14614	480	427	188
252	1	1	51	170	90	31.1419	7	0	0	1	3	0	0	0	0	0	0	0	0	0	0	0	0	0	1	0	0	0	0	0	0	0	0	0	0	0	0	0	0	156	45.2	123	1.16					725.483	315
253	1	2	73	155	40	16.6493	3	0	0	1	3	0	1	0	0	0	0	0	0	0	0	0	0	0	0	0	0	0	0	0	0	0	0	0	0	0	0	0	0	127	39	207	1.06	3.738	53.04	3.28422	304.9	236.783	133
254	1	1	39	170	56	19.3772	3	0	0	1	3	0	0	0	0	0	0	0	0	0	0	0	0	0	0	0	0	0	0	0	0	0	0	0	0	0	0	0	0	148	43.8	120	1.02	6.0876	79.56	2.7153	301	268	182
255	1	1	53	175	86	28.0816	1	0	0	2	3	0	0	1	0	0	0	0	0	0	0	0	0	0	1	1	0	0	1	0	1	1	0	0	0	0	0	0	0	140	42.2	157	0.94	4.272	61.88	3.25836	345	295.017	116
256	1	2	62		64		1	0	0	1	3	0	0	1	0	0	0	1	0	0	0	0	0	0	0	0	0	0	0	0	1	0	0	1	0	1	0	0	0	112	32.5	296	1.05	5.8384	68.952	5.3013	405.883	343.3	129
257	1	1	71	170	48	16.609	5	0	0	2	4	0	1	0	0	0	0	0	0	0	0	0	0	0	0	0	0	0	0	0	0	0	0	0	0	0	0	0	0	166	47.6	142	1.13	11.7836	79.56	5.8185	380	308	163
258	1	2	61	157	56	22.719	3	0	0	2	2	0	0	0	0	0	0	0	0	0	0	0	0	0	0	0	0	0	0	0	0	0	0	0	0	0	0	0	0	124	36.7	168	1.04	6.052	53.924	4.96512	360	284.7	113
259	0	1	71	152	49	21.2084	2	0	0	2	3	0	0	1	0	0	0	0	0	0	0	0	0	0	0	0	0	0	0	0	0	0	0	0	0	0	1	0	1	118	34.8	124	0.94	9.7188	104.312	4.80996	281.933	248	96
260	1	1	31	165	54	19.8347	5	0	0	1	3	0	0	0	0	0	0	0	0	0	0	0	0	0	1	0	0	0	0	0	0	0	0	0	0	0	0	0	0	149	44	193	1.06	3.7024	74.256	2.99976	305.383	255	130
261	1	1	53	170	69	23.8754	3	0	0	1	3	0	0	0	0	1	0	0	0	0	0	0	0	0	0	0	0	0	0	0	0	0	0	0	0	0	0	0	0	160	46.1	156	0.9	5.518	84.864	5.4306	302.517	270	169
262	1	2	75	157	40	16.2278	3	0	0	1	3	0	0	0	0	0	0	0	0	0	0	0	0	0	0	0	0	0	0	0	0	0	0	0	0	0	0	0	1	93	28.4	132	1.03	10.4664	111.384	3.4911	345.733	308.217	125
263	1	2	40	157	62	25.1532	5	0	0	2	3	0	1	0	0	0	0	0	0	0	0	0	0	0	0	0	0	0	0	0	0	0	0	0	0	0	0	0	0	151	43.3	156	1.21	5.4468	48.62	4.47378	335	290	165
264	1	1	65	168	47	16.6525	2	0	0	1	3	0	0	0	0	0	0	0	0	0	0	0	0	0	1	0	0	0	0	0	0	0	0	0	0	0	0	0	0	137	41.9	89	1.04	5.2332	85.748	4.18932	339	283	162
265	1	2	49	152	53	22.9398	5	0	0	2	3	0	0	0	0	0	0	0	0	0	0	0	0	0	0	0	0	0	0	0	0	0	0	0	0	0	0	0	0	152	45.7	158	0.95	5.3756	65.416	4.44792	287	250	141
266	1	1	45	157	60	24.3418	7	0	0	1	3	0	0	0	0	0	0	0	0	0	0	0	0	0	0	0	0	0	0	0	0	0	0	0	0	0	0	0	0	174	49	131	1.2	4.0584	70.72	3.67212	925	105	255
267	0	1	63	180	76	23.4568	3	0	0	2	3	0	0	0	0	0	0	0	0	0	0	0	0	0	0	0	0	0	0	0	0	0	0	0	0	0	0	0	0	179	52.7	155	1.12	8.2592	97.24	6.05124	274.75	254.317	105
268	0	1	29	168	58	20.5499	8	0	0	1	2	0	0	0	0	0	0	0	0	0	0	0	0	0	0	0	0	0	0	0	0	0	0	0	0	0	0	0	0	141	41.4	136	1.08	7.3692	79.56	3.31008	210.933	173.65	68
269	1	2	45	156	50	20.5457	5	0	0	2	3	0	1	0	0	0	0	0	0	0	0	0	0	0	0	0	0	0	0	0	0	0	0	0	1	1	1	1	0	156	47.1	213	1.12	6.3724	53.04	4.60308	418.05	355	203
270	1	2	62	160	64	25	3	0	0	1	3	0	0	1	0	0	0	0	0	0	0	0	0	0	0	0	0	0	0	1	1	0	0	1	0	1	0	0	0	128	37.6	217	0.94	8.2948	53.04	5.35302	342.117	316	170
271	1	1	48	155	64	26.6389	2	0	0	1	3	0	0	0	0	0	0	0	0	0	0	0	0	0	0	0	0	0	0	0	0	0	0	0	0	0	0	0	0	138	39	299	0.95	3.026	57.46	4.1376	283.133	260	102
272	1	1	59	185	85	24.8356	5	0	0	1	3	0	1	0	0	0	0	0	0	0	0	0	0	0	0	0	0	0	0	0	0	0	0	0	0	0	0	0	0	161	47.5	220	1.01				359.317	300.9	119
273	0	2	55	157	70	28.3987	5	0	0	2	3	0	1	0	0	0	0	0	0	0	0	0	0	0	0	0	0	0	0	0	0	0	0	0	0	0	0	0	0	144	41	187	0.93				395	360	175
274	0	2	45	150	44	19.5556	8	0	0	1	3	0	0	0	0	0	0	0	0	0	0	0	1	0	0	0	0	0	0	0	0	0	0	0	0	0	0	0	1	80	22.7	172	1.03	3.916	44.2	3.77556	165	135	35
275	1	2	41	155	59	24.5578	5	0	0	2	3	0	1	0	0	0	0	0	0	0	0	0	0	0	0	0	0	0	0	0	0	0	1	0	0	0	1	1	1	107	31.8	87	1.04	3.4888	53.04	2.89632	341.483	300	197
276	1	2	44		56		3	0	0	1	3	0	1	0	0	0	0	0	1	0	0	0	0	0	0	0	0	0	0	0	0	0	0	0	0	0	0	0	0	133	38.1	204	1				225.117	187.367	101
277	1	2	75		56		5	0	0	2	3	0	0	0	0	0	0	0	0	0	0	0	0	0	0	0	0	0	0	0	0	0	0	0	0	0	0	0	0	121	36.5	140	1.01	2.8124	50.388	4.96512	295	235.467	90
278	1	2	70		42		4	0	0	2	4	0	1	0	0	0	0	0	0	0	0	0	0	0	0	1	0	0	0	1	0	0	0	0	0	0	1	1	0	141	39.9	150	1.09	5.162	61.88	2.92218	225.167	172.8	74
279	1	1	66		59		5	0	0	1	3	0	1	0	0	0	0	0	0	0	0	0	0	0	1	1	0	0	0	1	0	0	1	0	0	0	1	1	1	116	35	87	1.35	5.8028	70.72	3.4911	284.2	236	92
280	1	2	42	155	49	20.3954	5	0	0	2	3	0	1	0	0	0	0	0	0	0	0	0	0	0	0	0	0	0	0	0	0	0	0	0	0	0	0	0	0	151	45.2	234	0.94	4.2008	48.62	5.01684	242.7	197	74
281	1	1	65		64		1	0	0	2	3	0	0	1	0	0	0	0	0	0	0	0	0	1	1	1	0	0	1	1	0	1	0	0	0	0	1	0	0	121	34.8	193	1.02	5.1976	75.14	2.76702	525	450	217
282	1	1	58	168	50	17.7154	5	0	0	1	3	0	1	0	0	0	0	0	0	0	0	0	0	0	1	0	0	0	0	0	0	0	0	0	0	0	0	0	0	159	47.8	121	0.83	6.7996	61.88	6.28398	213	176.033	82
283	1	2	53	153	59	25.204	5	0	0	1	3	0	1	1	0	0	0	0	0	0	0	0	0	0	0	1	0	0	0	0	0	1	0	0	0	0	0	0	0	142	43.3	163	1.01	5.0196	61.88	3.41352	350	300	162
284	1	1	51	180	71	21.9136	1	0	0	1	4	0	0	0	0	0	0	0	0	0	0	0	0	0	1	1	0	0	1	0	0	0	0	0	0	0	0	0	0	149	43.7	245	1.05	4.7704	71.604	6.10296	442.017	367.2	187
285	1	1	74	168	50	17.7154	2	0	0	2	3	0	0	0	0	0	1	0	0	0	0	0	0	0	0	0	0	0	0	0	0	0	0	0	0	0	0	0	1	115	35.3	156	1.1	4.8416	72.488	3.54282	281.75	230	18
286	1	2	59	158	65	26.0375	5	0	0	2	3	0	1	0	0	0	0	0	0	0	0	0	0	0	0	0	0	0	0	0	0	0	0	0	0	0	0	0	0	153	47.7	236	1	6.1232	70.72	5.22372	270	235	123
287	1	1	47	162	60	22.8624	8	0	0	1	2	0	0	0	0	0	0	0	0	0	0	0	0	0	0	0	0	0	0	0	0	0	0	0	0	0	0	0	1	118	34.7	241	0.94	5.7672	47.736	3.54282	180	143	40
288	1	2	65	160	53	20.7031	3	0	0	2	3	0	1	0	0	0	0	0	0	0	0	0	0	0	0	0	0	0	0	0	0	0	0	0	0	0	0	0	0	113	34.1	123	1.01	5.7672	65.416	3.98244	240	200	66
289	1	1	51		72		3	0	0	2	3	0	0	1	0	0	0	0	0	0	0	0	0	0	1	0	0	0	0	0	0	0	0	0	0	0	0	0	0	137	41	205	1.02				310.617	265	109
290	1	1	37	170	82	28.3737	8	0	0	1	3	0	0	0	0	0	0	0	0	0	0	0	0	0	1	0	0	0	0	0	0	0	0	0	0	0	0	0	0	168	48.1	187	0.99	7.298	79.56	5.09442	284.033	252.683	95
291	1	2	61		54		2	0	0	2	3	0	0	0	0	0	0	0	0	0	0	0	0	0	0	0	0	0	0	0	0	0	0	0	0	0	0	0	1	103	31.7	223	0.9	8.9712	44.2	3.51696	385	340	190
292	1	2	65		60		3	0	0	1	3	0	0	0	0	0	0	0	0	0	0	0	0	0	0	0	0	0	0	0	0	0	0	0	0	0	0	0	0	129	38.3	170	0.98				283.75	225	140
293	1	1	63	170	59	20.4152	5	0	0	1	3	0	1	1	0	0	0	0	0	0	0	0	0	0	1	1	0	0	0	0	0	0	0	1	0	1	0	1	0	151	43.7	185	0.97	5.5892	70.72	5.97366	310	267	140
294	1	2	50	160	54	21.0938	3	0	0	2	3	0	1	0	0	0	0	0	0	0	0	0	0	0	0	0	0	0	0	0	0	0	0	0	0	0	0	0	0	134	38.9	149	1.03	5.4468	58.344	3.77556	343.8	270	164
295	1	2	44		45		8	0	0	1	3	0	0	0	0	0	0	0	0	0	0	0	0	0	0	0	0	0	0	0	0	0	0	0	0	0	0	0	1	102	32	272	1.12	8.366	57.46	2.37912	247.45	230	118
296	1	2	50	159	54	21.3599	5	0	0	2	3	0	1	0	0	0	0	0	0	0	0	0	0	0	0	0	0	0	0	0	0	0	0	0	0	0	0	0	0	133	41	92	0.95	6.32	63	3.48	260	214.15	60
297	1	2	29	152	40	17.313	8	0	0	1	2	0	0	0	0	0	0	0	0	0	0	0	0	0	0	0	0	0	0	0	0	0	0	0	0	0	0	0	1	106	33	217	0.98				270	225	104
298	1	2	54	162	50	19.052	5	0	0	2	4	0	1	0	0	0	0	0	0	0	0	0	0	0	0	0	0	0	0	0	0	0	0	0	0	0	0	0	0	131	40	51	1.09	9.59	55	3.22	457.7	418.167	200
299	1	2	28		56		5	0	0	1	3	0	0	0	0	0	0	0	0	0	0	0	0	0	0	0	0	0	0	0	0	0	0	0	0	0	0	0	0	133	39	175	0.97	4.1	58	4.02	290.133	259.883	115
300	0	2	33	168	50	17.7154	8	0	0	1	3	0	0	0	0	0	0	0	0	0	0	0	0	0	0	0	0	0	0	0	0	0	0	0	0	0	0	0	0	114	33	117	1	5.62	66	2.85	195.683	150	68
301	1	1	60	160	65	25.3906	1	0	0	1	4	0	0	0	0	0	0	0	0	0	0	0	0	0	1	0	0	0	0	0	0	0	0	0	0	0	0	0	0	148	45	310	0.95	4.46	83	8.05	362.933	299	124
302	1	1	43	165	67	24.6097	2	0	0	2	3	0	0	1	0	0	0	0	0	0	0	0	0	0	1	0	0	0	0	1	0	0	0	1	0	1	1	0	0	162	47	72	1	4.96	86	5.74	312.45	282.05	142
303	1	2	36	151	58	25.4375	5	0	0	1	3	0	1	0	0	0	0	0	0	0	0	0	0	0	0	0	0	0	0	0	0	0	0	0	0	0	0	0	0	119	35	147	1.01	6.3	56	3.49	328.733	286.017	168
304	1	1	63	165	50	18.3655	4	0	0	1	3	0	1	0	0	0	0	0	0	0	0	0	0	0	1	0	0	0	0	0	0	0	0	0	0	0	0	0	0	151	45	147	1.03	4.68	73	2.72	335	255	140
305	1	2	56	150	43	19.1111	5	0	0	2	3	0	1	0	0	0	0	0	0	0	0	0	0	0	0	0	0	0	0	0	0	0	0	0	0	0	0	0	0	112	33	69	0.96	9.73	59	3.69	256.417	228.667	80
306	1	2	43	154	53	22.3478	5	0	0	2	3	0	1	0	0	0	0	0	0	0	0	0	0	0	0	0	0	0	0	0	0	0	0	0	0	0	0	0	0	117	35	130	0.98	4.58	62	3.26	354.583	312.9	181
307	1	1	72	172	63	21.2953	2	0	0	1	3	0	1	1	0	0	0	0	0	0	0	0	0	1	0	0	0	0	0	0	1	0	0	0	0	0	0	0	0	134	40	150	1.29	6.69	94	4.81	314.983	260	109
308	1	2	42	150	35	15.5556	5	0	0	2	2	0	1	0	0	0	0	0	0	0	0	0	0	0	0	0	0	0	0	0	0	0	0	0	0	0	0	0	0	112	34	119	1	4.51	76	3.95	270	231	135
309	1	1	58	172	71	23.9995	2	0	0	1	2	0	0	1	0	0	0	0	0	0	0	0	0	0	0	0	0	0	0	0	0	0	0	0	0	0	0	0	0	142	42	229	0.93	4.19	58	7.62	382.467	332	153
310	1	2	62	160	58	22.6562	8	0	1	1	5	0	0	1	0	0	0	0	0	0	0	0	0	0	0	0	0	0	0	0	0	0	0	0	0	0	0	0	1	89	29	152	1.03				405.633	299.067	64
311	1	2	23	165	45	16.5289	3	0	0	1	2	0	0	0	0	0	0	0	0	0	0	0	0	0	0	0	0	0	0	0	0	0	0	0	0	0	0	0	0	122	36	134	1.14	4.86	59	3.24	279.467	193.6	102
312	0	2	40	158	40	16.0231	4	0	0	2	3	0	1	0	0	0	0	0	0	0	0	0	0	0	0	0	0	0	0	0	0	0	0	0	0	0	0	0	1	102	34	163	0.91	5.77	69	4.14	183.35	165	72
313	1	2	35	160	49	19.1406	3	0	0	1	3	0	0	0	0	0	0	0	0	0	0	0	0	0	0	0	0	0	0	0	0	0	0	0	0	0	0	0	0	114	35	169	1.06	5.42	57	3.01	255	209.9	102
314	1	2	62	158	59	23.634	2	0	0	2	2	0	0	1	0	0	0	0	0	0	0	0	0	0	0	0	0	0	0	0	0	0	0	0	0	0	0	0	0	129	38	189	0.91	4.98	56	4.98	272.067	236	79
315	0	2	58	159	70	27.6888	5	0	0	2	3	0	1	0	0	0	0	1	0	0	0	0	0	0	0	0	0	0	0	0	0	0	0	0	0	0	0	0	0	141	41	143	0.93	6.67	65	4.15	280	246	87
316	1	2	33	160	52	20.3125	8	0	0	1	3	0	0	0	0	0	0	0	0	0	0	0	0	0	0	0	0	0	0	0	0	0	0	0	0	0	0	0	0	121	36	229	1.03	3.3	36	4.34	380.967	345	215
317	1	1	66	165	48	17.6309	1	0	0	1	3	0	0	0	0	0	0	0	0	0	0	0	0	0	1	0	0	0	0	0	0	0	0	0	0	0	0	0	0	130	39	192	0.94				482.867	445.183	190
318	1	2	60	160	63	24.6094	7	0	0	1	3	0	0	1	0	0	0	0	0	0	0	0	0	0	0	0	0	0	0	0	1	0	0	0	0	0	1	0	0	125	37	176	0.9	4.64	70	3.41	320	272.2	118
319	1	2	62	155	55	22.8928	2	0	0	2	3	0	1	0	0	0	0	0	0	0	0	0	0	0	0	0	0	0	0	0	0	0	0	0	0	0	0	0	0	127	38	84	0.91	5.23	66	3.96	303	243	97
320	1	2	29	160	54	21.0938	8	0	0	1	2	0	0	0	0	0	0	0	0	0	0	0	0	0	0	0	0	0	0	0	0	0	0	0	0	0	0	0	0	117	35	125	1.03	4.31	54	2.73	254.1	186	55
321	1	2	45	162	57	21.7193	2	0	0	1	3	0	0	0	0	0	0	0	0	0	0	0	0	0	0	0	0	0	0	0	0	0	0	0	0	0	0	0	0	110	33	173	0.91				237.517	194	88
322	1	2	53	152	55	23.8054	5	0	0	1	3	0	1	0	0	0	0	0	0	0	0	0	0	0	0	0	0	0	0	0	0	0	0	0	0	0	0	0	0	134	40	149	1.09	7.43	69	4.12	350	318	182
323	1	1	64	165	60	22.0386	1	0	0	2	4	0	0	1	0	0	0	0	0	0	0	0	0	0	0	0	0	0	0	0	1	0	0	0	0	0	1	0	0	143	41	138	0.94	5.16	81	5.36	540	479.617	184
324	1	2	53		51		5	0	0	1	3	0	0	0	0	0	0	0	0	0	0	0	0	0	0	1	0	0	0	0	0	1	0	0	0	0	0	0	0	129	38	160	0.98	5.41	61	4.58	308	265	116
325	1	1	52	172	56	18.9292	5	0	0	2	4	0	1	0	0	1	0	0	0	0	0	0	0	0	0	0	0	0	0	0	0	0	0	0	0	0	0	0	1	117	36	212	1.12	14.14	152	3.76	245	215	89
326	0	2	46		49		5	0	0	2	3	0	0	0	0	0	0	0	0	0	0	0	0	0	0	0	0	0	0	0	0	0	0	0	0	0	0	0	1	106	32	50	1.18	3.78	72	2.69	290	252	100
327	1	1	45	162	67	25.5296	5	0	0	2	4	0	1	0	0	0	0	0	0	0	0	0	0	0	1	0	0	0	0	0	0	0	0	0	0	0	0	0	0	161	47	179	0.97	4.93	104	5.33	389.867	310	176
328	1	1	73		48		2	0	0	2	3	0	0	0	0	0	0	0	0	0	0	0	0	0	1	0	0	0	0	0	0	0	0	0	0	0	0	0	0	151	46	220	1.05	7.72	67	7.05	299.467	285	177
329	0	1	41	170	79	27.3356	5	0	0	1	3	0	0	1	0	0	0	0	0	0	0	0	0	0	0	0	0	0	0	0	1	0	0	0	0	0	0	0	0	126	38	155	1.05	4.8	84	4.47	340	293	115
330	0	1	63	170	56	19.3772	2	0	0	2	3	0	0	1	0	0	0	0	0	0	0	0	0	0	1	0	0	0	0	0	1	0	0	0	0	0	0	0	0	138	41	220	0.87	5.54	85	3.22	220	195	84
331	1	2	33	165	50	18.3655	5	0	0	1	3	0	0	0	0	0	0	0	0	0	0	0	0	0	0	0	0	0	0	0	0	0	0	0	0	0	0	0	0	135	39	147	0.9	5.34	64	3.26	305	257	131
332	1	2	47	161	53	20.4467	5	0	0	1	3	0	0	0	0	0	0	0	0	0	0	0	0	0	0	0	0	0	0	0	0	0	0	0	0	0	0	0	0	126	37	262	1.09	3.11	47	3.7	320	283	125
333	1	1	41		73		8	0	0	1	2	0	0	0	0	0	0	0	0	0	0	0	0	0	1	0	0	0	0	0	0	0	0	0	0	0	0	0	0	141	41	192	1	5.02	67	2.85	225	190	78
334	1	2	57		53		7	0	0	1	2	0	0	0	0	0	0	0	0	0	0	0	0	0	0	0	0	0	0	0	0	0	0	0	0	0	0	0	0	117	35	235	0.87	5.95	66	5.55	255	206	86
335	1	2	40		45		8	0	0	1	3	0	0	0	0	0	0	0	0	0	0	0	0	0	0	0	0	0	0	0	0	0	0	0	0	0	0	0	0	126	38	155	0.96				290.083	180	102
336	1	1	33		55		8	0	0	1	3	0	0	0	0	0	0	0	0	0	0	0	0	0	0	0	0	0	0	0	0	0	0	0	0	0	0	0	0	142	42	128	0.88	6.86	84	4.04	270	200	72
337	1	2	72	158	61	24.4352	5	0	0	2	3	0	1	1	0	0	0	0	0	0	0	0	0	0	0	0	0	0	0	0	0	0	0	0	0	0	0	0	0	137	41	214	1	7.68	74	4.62	315	280	110
338	1	2	48		44		5	0	0	2	3	0	0	0	0	0	0	0	0	0	0	0	0	0	0	0	1	0	0	1	0	0	0	0	0	0	0	1	0	119	36	103	1.12	7.61	53	2.59	371.15	315	170
339	1	1	46	168	70	24.8016	1	0	0	1	3	0	0	1	0	0	0	0	0	0	0	0	0	1	1	0	0	0	0	0	0	0	0	0	0	0	0	0	0	136	40	375	0.93	5.96	86	4.61	417.2	336.533	180
340	1	2	55	160	64	25	4	0	0	2	3	0	0	0	0	0	0	0	0	0	0	0	0	0	0	0	0	0	0	0	0	0	0	0	0	0	0	0	0	126	38	155	0.92	5.29	53	4.64	281.033	244.817	102
341	1	2	58	157	50	20.2848	3	0	0	1	3	0	1	0	0	0	0	0	0	0	0	0	0	0	0	0	0	0	0	0	0	0	0	0	0	0	0	0	0	120	36	156	1.02	6.15	67	4.71	462	380	213
342	1	2	60	155	65	27.0552	3	0	0	1	3	0	1	0	0	0	0	0	0	0	0	0	0	0	0	1	0	0	0	0	0	0	0	0	0	0	0	1	0	122	36	76	0.96	8.8	83	4.03	279.083	245	131
343	1	1	26	165	59	21.6713	5	0	0	1	3	0	0	0	0	0	0	0	0	0	0	0	0	0	0	0	0	0	0	0	0	0	0	0	0	0	0	0	0	204	61	139	1.03	6.46	72	3.48	292.567	240	55
344	1	1	28	166	59	21.4109	7	0	0	1	3	0	0	0	0	0	0	0	0	0	0	0	0	0	0	0	0	0	0	0	0	0	0	0	0	0	0	0	0	152	43	185	0.96	4.41	69	5.3	335	300	103
345	1	2	23	160	45	17.5781	4	0	0	1	3	0	0	0	0	0	0	0	0	0	0	0	0	0	0	0	0	0	0	0	0	0	0	0	0	0	0	0	1	104	32	216	1.06	3.85	49	2.89	275	225	77
346	1	2	64	158	61	24.4352	5	1	0	2	3	0	0	1	0	0	0	0	0	0	0	0	0	0	0	0	0	0	0	0	1	0	0	0	0	0	0	0	0	116	35	199	0.9	4.4	61	6.61	445	394	195
347	1	2	54	155	54	22.4766	5	0	0	2	3	0	1	0	0	0	0	0	1	0	0	0	0	0	0	0	0	0	0	0	0	0	0	0	0	0	0	0	0	136	41	204	1.02	5.56	64	5.55	295	255	119
348	1	2	65		42		5	0	0	2	3	0	1	1	0	0	0	0	0	0	0	0	0	0	0	1	0	0	0	0	0	0	0	0	0	0	0	0	0	141	43	160		4.84	46	3.29	290	275	121
349	1	2	58	160	55	21.4844	3	0	0	1	3	0	0	1	0	0	0	0	0	0	0	0	0	0	0	0	0	0	0	0	1	0	0	0	0	0	0	0	0	123	37	91	0.9	2.76	47	5.69	261.167	210	90
350	1	2	45		51		5	0	0	2	3	0	0	0	0	0	0	0	0	0	0	0	0	0	0	0	0	0	0	0	0	0	0	0	0	0	0	0	0	135	40	99	1.03	5.18	49	4.49	375.883	345	135
351	1	2	35	157	45	18.2563	3	0	0	1	3	0	0	1	0	0	0	0	0	0	0	0	0	0	0	0	0	0	0	0	0	0	0	0	0	0	0	0	0	118	35	210	0.96	4.99	49	4.12	240	201.617	86
352	1	2	56		45		8	0	0	1	3	0	0	0	0	0	0	0	0	0	0	0	0	0	0	0	0	0	0	0	0	0	0	0	0	0	0	0	0	128	38	189	0.96	4.02	62	4.26	146.167	102	61
353	1	2	34	150	40	17.7778	5	0	0	1	4	0	0	0	0	0	0	0	0	0	0	0	0	0	0	0	0	0	0	0	0	0	0	0	0	0	0	0	0	132	40	151	0.97	5.02	60	3.79	250	205	105
354	1	2	63	157	50	20.2848	2	0	0	2	3	0	0	0	0	0	0	0	0	0	0	0	0	0	0	0	0	0	0	0	0	0	0	0	0	0	0	0	1	109	32	121	0.97	5.83	53	5.03	229.767	205	73
355	1	2	20		46		5	0	0	1	4	0	0	1	0	0	0	0	0	0	1	0	0	0	0	0	0	0	0	0	0	0	0	0	0	0	0	0	0	136	40	338	1.95	4.06	56		415.067	328	171
356	0	2	20	165	54	19.8347	8	0	0	1	2	0	0	0	0	0	0	0	0	0	0	0	0	0	0	0	0	0	0	0	0	0	0	0	0	0	0	0	0	125	37	148	1.02	3.36	47	3.44	210	180.2	70
357	1	1	57	157	45	18.2563	4	0	0	1	2	0	0	0	0	0	0	0	0	0	0	0	0	0	1	0	0	0	0	0	0	0	0	0	0	0	0	0	0	148	43	212	0.94	4.76	55	3.85	270.117	195	94
358	1	1	40	169	62	21.7079	5	1	0	1	2	0	0	1	0	0	0	0	0	0	0	0	0	0	0	0	0	0	0	0	0	0	0	0	0	0	0	0	0	142	41	164	0.97	6.05	96		309.35	242	68
359	0	2	34	155	54	22.4766	5	0	0	2	3	0	0	0	0	0	0	0	0	0	0	0	0	0	0	0	0	0	0	0	0	0	0	0	0	0	0	0	0	112	32	85	1.02	5.37	67	3.58	320	265	129
360	1	1	41		58		2	0	0	1	2	0	0	0	0	0	0	0	0	0	0	0	0	0	1	0	0	0	1	0	1	0	1	0	0	0	0	0	0	144	44	192	1	5.8	72	3.23	207.75	150	43
361	1	1	18	176	75	24.2123	8	0	0	1	2	0	0	0	0	0	0	0	0	0	0	0	0	0	0	0	0	0	0	0	0	0	0	0	0	0	0	0									260	230	115
362	1	2	61	155	46	19.1467	5	0	0	2	4	0	1	0	0	0	0	0	0	0	0	0	0	0	0	0	0	0	0	0	0	0	0	0	0	0	0	0	0	122	37	117	1.02	4.71	70	2.3	215	179.35	70
363	1	2	71	155	56	23.3091	5	0	0	2	3	0	0	1	0	0	0	0	0	0	0	0	0	0	0	0	0	0	0	0	0	0	0	0	0	0	0	0	0	116	35	157	1.15	9.52	71	3.07	246.383	196.383	94
364	1	1	43	165	58	21.3039	5	0	0	2	3	0	1	0	0	0	0	0	0	0	0	0	0	0	0	0	0	0	0	0	0	0	0	0	0	0	0	0	1	107	31	85	1.28	5.32	56	2.7	270.817	226.5	145
365	1	2	23		52		8	0	0	1	2	0	0	0	0	0	0	0	0	0	0	0	0	0	0	0	0	0	0	0	0	0	0	0	0	0	0	0	0	132	40	239	1.11	8.72	64	4.16	210	148	55
366	1	1	59		63		1	0	0	2	3	0	0	0	0	0	0	0	0	0	0	0	0	0	1	1	0	0	1	1	0	1	1	0	0	0	0	0	0	127	38	176	0.95	4.76	69	3.98	343.233	260.7	113
367	1	1	66	167	65	23.3067	1	0	0	1	3	0	0	1	0	0	0	0	0	0	0	0	0	0	1	0	0	0	0	0	0	0	0	1	0	1	0	0	0	125	36	202	1.06	6.38	48	4.19	406	374	153
368	1	2	70	155	60	24.974	5	0	0	2	3	0	1	0	0	0	0	0	0	0	1	0	0	0	0	0	0	0	0	0	0	0	0	0	0	0	0	0	0	129	38	189		11.44	75	5.57	415.717	370.5	168
369	1	2	19	160	70	27.3438	8	0	0	1	2	0	0	0	0	0	0	0	0	0	0	0	0	0	0	0	0	0	0	0	0	0	0	0	0	0	0	0	0	148	44	250	0.96	4.58	55	3.4	205	155	41
370	1	1	71		67		1	0	0	1	3	0	0	1	0	0	0	1	0	0	0	0	0	0	1	0	0	0	0	0	1	0	0	1	0	1	0	0	0	121	35	162	1.12	6.79	68	2.32	380.05	311.3	133
371	1	2	57	160	55	21.4844	5	0	0	2	3	0	1	0	0	0	0	0	0	0	0	0	0	0	0	0	0	0	0	0	0	0	0	0	0	0	0	0	0	134	40	217	1.1	7.54	63	4.22	285	255	150
372	1	1	54	168	72	25.5102	1	0	0	1	3	0	0	1	0	0	0	0	0	0	0	0	0	1	1	1	0	0	1	1	0	0	0	0	1	1	0	0	0	127	36	225	0.9	4.66	66	4.87	370.817	326.533	100
373	1	2	20	172	49	16.563	8	0	0	1	2	0	0	0	0	0	0	0	0	0	0	0	0	0	0	0	0	0	0	0	0	0	0	0	0	0	0	0	0	135	40	188	0.94	5.13	42	3.74	218.667	178	62
374	1	2	35	162	66	25.1486	5	0	0	2	3	0	1	0	0	0	0	0	0	0	0	0	0	0	0	0	0	0	0	0	0	0	0	0	0	0	0	0	0	133	40	210		4.08	52	3.83	255	215	85
375	1	2	49	158	50	20.0288	2	0	0	2	3	0	0	0	0	0	0	0	0	0	0	0	0	0	0	0	0	0	0	0	0	0	0	0	0	0	0	0	0	148	44	158		4.37	49	5.55	265.3	215	87
376	1	2	44	159	65	25.711	5	0	0	2	3	0	1	0	0	0	0	0	0	0	0	0	0	0	0	0	0	0	0	0	0	0	0	0	0	0	0	0	0	122	35	202	1.03	6.65	39	4.16	316	280	120
377	1	2	51	158	65	26.0375	5	0	0	1	3	0	1	0	0	0	0	0	0	0	0	0	0	0	0	0	0	0	0	0	0	0	0	0	0	0	0	0	0	127	36	213		4.67	55	5.13	365	310	178
378	1	2	52	165	62	22.7732	5	0	0	2	3	0	0	0	0	0	0	0	0	0	0	0	0	0	0	0	0	0	0	0	0	0	0	0	0	0	0	0	0	143	42	166	0.95	5.63	73	4.75	240	215	94
379	1	2	57	157	41	16.6335	5	0	0	1	3	0	1	0	0	0	0	0	0	0	0	0	0	0	0	0	0	0	0	0	0	0	0	0	0	0	1	1	1	107	32	120	1.09	7.11	75	3.03	321	271	158
380	1	1	62	172	80	27.0416	3	0	0	2	3	0	0	0	0	0	1	0	0	0	0	0	0	0	1	0	0	0	0	0	0	0	0	0	0	0	0	0	0	144	43	131	0.91	4.13	69	6.12	267	230	80
381	1	1	60	176	71	22.921	2	0	0	1	3	0	0	1	0	0	0	0	0	0	0	0	0	0	0	0	0	0	0	1	1	0	0	0	0	0	0	0	0	144	42	203	1.06	3.79	45	5.49	315	275	163
382	1	2	55		53		5	0	0	1	3	0	0	0	0	0	0	0	0	0	0	0	0	0	0	0	0	0	0	0	0	0	0	0	0	0	0	0	0	121	35	144	1.44	7.48	51	4.04	530	485	227
383	1	2	39	170	45	15.5709	5	0	0	1	3	0	1	0	0	0	0	0	0	0	0	0	0	0	0	0	0	0	0	0	0	0	0	0	0	0	0	0	0	130	38	103					293.15	267	130
384	1	1	51	175	65	21.2245	2	0	0	1	3	0	0	0	0	0	0	1	0	0	0	0	0	0	1	0	0	0	0	0	0	0	0	0	0	0	0	0	0	128	38	186		3.44	65	4.76	278	242.017	105
385	1	2	42	160	51	19.9219	5	0	0	1	3	0	0	0	0	0	0	0	0	0	0	0	0	0	0	0	0	0	0	0	0	0	0	0	0	0	0	0	0	116	35	62	1.01	7.03	65	5.04	307	260	153
386	0	1	68	165	49	17.9982	5	1	0	2	3	0	0	1	0	0	0	0	0	0	0	0	0	0	1	0	0	0	0	0	0	0	0	0	0	0	0	0	1	89	28	77					575	524.183	249
387	1	2	61	156	58	23.833	3	0	0	1	3	0	0	0	0	0	0	0	0	0	0	0	0	0	0	0	0	0	0	0	0	0	0	0	0	0	0	0	0	144	40	196		6.88	41	4.23	250	195	109
388	1	1	47	178	65	20.5151	3	0	0	1	3	0	0	0	0	0	0	0	1	0	0	0	0	0	1	0	0	0	0	0	0	0	0	0	0	0	0	0	0	136	39	180	1.02	6.31	64	4.45	240	216	126
389	0	2	50	157	56	22.719	5	0	0	2	3	0	0	0	0	0	0	0	0	0	0	0	0	0	0	0	0	0	0	0	0	0	0	0	0	0	0	0	0	112	32	98	1	6.83	58	3.87	360.4	315	175
390	1	2	23	158	56	22.4323	8	0	0	1	2	0	0	0	0	0	0	0	0	0	0	0	0	0	0	0	0	0	0	0	0	0	0	0	0	0	0	0	0	139	40	179	0.95	4.56	70	4.47	215	160	80
391	1	2	60	158	42	16.8242	5	0	0	2	4	0	1	0	0	0	0	0	0	0	0	0	0	0	0	0	0	0	0	0	0	0	0	0	0	0	0	0	1	104	31	76	1.16	8.22	65	4.36	400	365	175
392	1	2	29	158	44	17.6254	3	0	0	1	3	0	0	0	0	0	0	0	0	0	0	0	0	0	0	0	0	0	0	0	0	0	0	0	0	0	0	0	0	137	40	113					310.583	225	111
393	1	2	38	152	36	15.5817	4	0	0	2	4	0	0	0	0	0	0	0	0	0	0	0	0	0	0	0	0	0	0	0	0	0	0	0	0	0	0	0	0	133	39	140	1.06				319.783	255	110
394	1	2	25	160	60	23.4375	2	0	0	1	2	0	0	0	0	0	0	0	0	0	0	0	0	0	0	0	0	0	0	0	0	0	0	0	0	0	0	0	0	128	35	99					330	300.967	135
395	1	2	27	160	53	20.7031	8	0	0	1	3	0	0	0	0	0	0	0	0	0	0	0	0	0	0	0	0	0	0	0	0	0	0	0	0	0	0	0	0	113	34	223	1.11	5.78	52	2.48	216.55	178.717	75
396	1	1	28	171	62	21.2031	8	0	0	1	3	0	0	0	0	0	0	0	0	0	0	0	0	0	0	0	0	0	0	0	0	0	0	0	0	0	0	0	0	168	48	219	1.07	7.21	82	5.46	345	285	112
397	1	2	18	157	57	23.1247	8	0	0	1	2	0	0	0	0	0	0	0	0	0	0	0	0	0	0	0	0	0	0	0	0	0	0	0	0	0	0	0	0	128	36	177	1.06	6.13	50	3.66	250	190	67
398	0	2	39	156	44	18.0802	5	0	0	2	2	0	1	0	0	0	0	0	0	0	0	0	0	0	0	0	0	0	0	0	0	0	0	0	0	0	0	0	0	138	40	169	1	5.12	83	4.73	285.2	242	155
399	1	2	59		55		5	0	0	2	2	0	1	1	0	0	0	0	0	0	0	0	0	0	0	0	0	0	0	0	0	0	0	0	1	1	0	0	0	133	38	224	1.04	6.62	84	4.62	250	215	100
400	1	1	60	170	61	21.1073	5	0	0	1	2	0	1	0	0	0	0	0	0	0	0	0	0	0	1	0	0	0	0	0	0	0	0	0	0	0	0	0	0	139	41	126	1.09	5.9	60	4.13	360	335	163
401	1	1	41	168	68	24.093	3	0	0	1	3	0	0	1	0	0	0	0	0	0	0	0	0	0	0	0	0	0	0	0	1	0	0	0	1	1	0	0	0	155	42	158	0.96	6.54	85	4.84	385.467	311.133	210
402	1	2	57	155	47	19.563	2	0	0	2	3	0	1	0	0	0	0	0	0	0	0	0	0	0	0	0	0	0	0	0	0	0	0	0	0	0	0	0	1	102	28	75	0.97	8.31	72	3.53	310	274.917	72
403	1	1	53	167	80	28.6851	7	0	0	1	3	0	0	1	0	0	0	0	0	0	0	0	0	0	0	0	0	0	0	0	0	0	0	0	0	0	0	0	0	125	35	191	1.09				285	170	67
404	1	1	30	168	51	18.0697	5	0	0	1	3	0	0	0	0	0	0	0	0	0	0	0	0	0	0	0	0	0	0	0	0	0	0	0	0	0	0	0	0	145	43	147					340	210.067	80
405	1	2	48	162	73	27.8159	5	0	0	2	3	0	1	0	0	0	0	0	0	0	0	0	0	0	0	0	0	0	0	0	0	0	0	0	0	0	0	0	0	122	33	92	2				620	420	209
406	1	1	46	172	91	30.7599	8	0	0	2	3	0	0	0	0	0	0	0	0	0	0	0	0	0	1	0	0	0	0	0	0	0	0	0	0	0	0	0	0	130	38	103					240	185	40
407	0	2	47	161	48	18.5178	5	0	0	2	3	0	1	0	0	0	0	0	0	0	0	0	0	0	0	0	0	0	0	0	0	0	0	0	0	0	0	0	0	160	41	91	1.26				303.017	275	133
408	1	1	38		58		6	0	0	2	4	0	0	0	0	0	0	0	0	0	0	0	0	0	1	0	0	0	0	0	0	0	0	0	0	0	0	0	0	150	43	137	1.05	5.02		4.98	294.467	225.667	118
409	1	2	33	158	46	18.4265	5	0	0	1	3	0	0	0	0	0	0	0	0	0	0	0	0	0	0	0	0	0	0	0	0	0	0	0	0	0	0	0	0	122	34	178	1.06	3.37	56	3.56	294	264	121
410	0	1	24	157	62	25.1532	8	0	0	1	2	0	0	0	0	0	0	0	0	0	0	0	0	0	0	0	0	0	0	0	0	0	0	0	0	0	0	0	0	159	46	190	1.15	5.1	91	3.71	234	216	78
411	1	1	60	165	60	22.0386	3	0	0	1	2	0	0	0	0	0	0	0	0	0	0	0	0	0	1	0	0	0	0	0	0	0	0	0	0	0	0	0	0	139	40	148	1.02	5.56	74	4.35	354	318	165
412	1	2	34	165	48	17.6309	4	0	0	2	2	0	0	0	0	0	0	0	0	0	0	0	0	0	0	0	0	0	0	0	0	0	0	0	0	0	0	0	0	133	36	301	1.28	6.04	66	3.45	246	210	83
413	1	1	61	169	55	19.257	3	0	0	1	3	0	1	0	0	0	0	0	0	0	0	0	0	0	1	0	0	0	0	0	0	0	0	0	0	0	0	0	1	118	32	110		4.79	69	3.39	330	282	152
414	0	2	35	160	51	19.9219	8	0	0	2	3	0	1	0	0	0	0	0	0	0	0	0	0	0	0	0	0	0	0	0	0	0	0	0	0	0	0	0	1	101	32	186	1.07	5.65	65	3.72	330	312	204
415	0	2	49	155	54	22.4766	5	0	0	2	3	0	1	0	0	0	0	0	0	0	0	0	0	0	0	0	0	0	0	0	0	0	0	0	0	0	0	0	0	122	36	88	1.12	3.55	62	3.04	300	270	147
416	1	1	78		41		1	0	0	2	4	0	0	1	0	0	0	0	0	0	0	0	0	0	1	0	0	0	0	0	0	0	0	0	0	0	0	0	1	104	30	141	1.12	3.7	71	4.86	318	270	160
417	1	1	59	170	94	32.526	1	0	0	1	3	0	0	1	0	0	0	1	0	0	0	0	0	0	0	0	0	0	0	0	0	0	0	0	0	0	0	0	1	116	34	261	1.03	7.4	94	3.72	468	420	125
418	1	2	48	157	60	24.3418	1	0	0	1	3	0	1	0	0	0	0	0	0	0	0	0	0	0	0	0	0	0	0	0	0	0	0	0	0	0	0	0	0	112	34	177	1.1	3.59	56	4.59	318	270	154
419	1	1	57	174	82	27.0842	1	0	0	1	3	0	0	1	0	0	0	0	0	0	0	0	0	0	0	0	0	0	0	0	1	0	0	0	1	1	0	0	1	81	25	160	1.04	3.96	79	3.58	468	390	156
420	1	2	20	170	55	19.0311	4	0	0	1	2	0	0	0	0	0	0	0	0	0	0	0	0	0	0	0	0	0	0	0	0	0	0	0	0	0	0	0	0	120	35	211	1.02	4.92	50	4.1	366	312	188
421	1	1	33	168	48	17.0068	8	0	0	1	2	0	0	0	0	0	0	0	0	0	0	0	0	0	1	0	0	0	0	0	0	0	0	0	0	0	0	0	1	115	35	276	1.03	4.22	73	4.22	276	234	69
422	1	1	42	168	58	20.5499	5	0	0	2	3	0	1	0	0	0	0	0	0	0	0	0	0	0	1	0	0	0	0	0	0	0	0	0	0	0	0	0	0	149	42	135	1.19	7.17	78	3.26	300	264	137
423	1	2	31	158	55	22.0317	2	0	0	1	2	0	0	0	0	0	0	0	0	0	0	0	0	0	0	0	0	0	0	0	0	0	0	0	0	0	0	0	0	123	35	95	1.06	8.42	70	3.3	240	222
424	1	2	18		36		8	0	0	1	2	0	0	0	0	0	0	0	0	0	0	0	0	0	0	0	0	0	0	0	0	0	0	0	0	0	0	0	0	123	35	164	0.98	5.99	38	3.27	192	168	52
425	1	1	44	170	71	24.5675	8	0	0	2	2	1	0	1	0	0	0	0	0	0	0	0	0	0	1	0	0	0	0	0	0	0	0	0	0	0	1	0	0	176	50	123	0.96	6.43	88	4.18	198	144	46
426	1	1	76	178	75	23.6713	5	0	0	1	3	0	0	1	0	0	0	1	0	0	0	0	0	0	1	0	0	0	0	0	1	0	0	1	0	1	0	0	1	98	28	227	1.02	3.63	62	2.83	342	318	166
427	1	2	63	160	40	15.625	5	0	0	2	3	0	1	0	0	0	0	0	0	0	0	0	0	0	0	0	0	0	0	0	0	0	0	0	0	0	0	0	0	148	43	127	0.97	3.03	59	4.98	354	306
428	1	2	69	160	50	19.5312	3	0	0	2	3	0	0	1	0	0	0	0	0	0	0	0	0	0	0	0	0	0	0	0	1	0	0	0	0	0	0	0	0	117	34	151	0.94	5.89	62	5.65	342	264	140
429	0	1	42		79		2	0	0	1	3	0	0	1	0	0	0	0	0	0	0	0	0	0	0	0	0	0	0	0	0	0	0	0	0	0	0	0	0	144	40	134	1.1	5.32	57	2.95	270	234	91
430	1	2	66		50		3	0	0	2	3	0	1	1	0	0	0	0	1	0	0	0	0	0	0	0	0	0	0	0	0	0	0	0	0	0	0	0	0	113	33	163	1.02	7.5	44	5.16	282	246
431	1	2	42	158	67	26.8386	3	0	0	2	3	0	0	0	0	0	0	0	0	0	0	0	0	0	0	0	0	0	0	0	0	0	0	0	0	0	0	0	0	125	35	263	0.98	7.57	57	4	294	216	129
432	1	2	64	155	52	21.6441	2	0	0	2	3	0	0	0	0	0	0	0	0	0	0	0	0	0	0	0	0	0	0	0	0	0	0	0	0	0	0	0	0	121	35	143	0.95	5.67	66	3.76	264	216	105
433	1	1	44	172	80	27.0416	7	0	0	1	3	0	0	0	0	0	0	0	0	0	0	0	0	0	1	0	0	0	0	0	0	0	0	0	0	0	0	0	0	127	36	153	0.96	5.01	74	4.15	522	468	221
434	0	1	65		63		5	0	0	2	3	0	0	0	0	0	0	0	0	0	0	0	0	0	0	0	0	0	0	0	0	0	0	0	0	0	0	0	0	120	35	165	1.19	9.17	79	4.21	906	888	703
435	1	2	50		60		3	0	0	2	3	0	1	0	0	0	0	0	0	0	0	0	0	0	0	0	0	0	0	0	0	0	0	0	0	0	0	0	0	121	34	79	1.19	6.55	72	3.4	318	270
436	1	2	60	158	42	16.8242	5	0	0	2	3	0	1	1	0	0	0	0	1	0	1	0	0	0	0	0	0	0	0	0	0	0	0	0	0	0	0	0	0	140	40	227	1.13	6.57	57	3.36	420	390	197
437	1	1	31	165	66	24.2424	8	0	0	1	2	0	0	0	0	0	0	0	0	0	0	0	0	0	0	0	0	0	0	0	0	0	0	0	0	0	0	0	0	173	50	153	0.9	4.73	76	4.78	246	192	76
438	0	2	28	152	38	16.4474	8	0	0	1	3	0	0	0	0	0	0	0	0	0	0	0	0	0	0	0	0	0	0	0	0	0	0	0	0	0	0	0	0	149	42	279	1.06	2.45	55	4.8	324	306	118
439	1	2	39	162	66	25.1486	3	0	0	2	3	0	0	0	0	0	0	0	0	0	0	0	0	0	0	0	0	0	0	0	0	0	0	0	0	0	0	0	0	113	33	96	1.02	3.68	62	3.93	222	186	101
440	1	2	48	152	48	20.7756	5	0	0	2	3	0	0	0	0	0	0	0	0	0	1	0	0	0	0	0	0	0	0	0	0	0	0	0	0	0	0	0	0	136	40	268	1.01	5.06	44.2	6.18	450	414	174
441	0	1	37	165	55	20.202	5	0	0	2	3	0	0	0	0	0	0	0	0	0	0	0	0	0	1	0	0	0	0	0	0	0	0	0	0	0	0	0	0	124	36	140	1.15	8.66	66	3.23	252	210	113
442	0	2	63	155	45	18.7305	3	0	0	1	3	0	1	0	0	0	0	0	0	0	0	0	0	0	0	0	0	0	0	0	0	0	0	0	0	0	0	0	1	108	30	127	0.97	8.88	61	4.64	192	168	83
443	1	2	65	160	58	22.6562	4	0	0	1	2	0	0	0	0	0	0	0	0	0	0	0	0	0	0	0	0	0	0	0	0	0	0	0	0	0	0	0	0	134	37	112	1.12	7.29	76	4.77	228	186	93
444	1	1	66	165	50	18.3655	5	0	0	2	2	0	0	0	0	0	0	0	0	0	0	0	0	0	1	0	0	0	0	0	0	0	0	0	0	0	0	0	0	129	35	117	1	9.5	73	3.2	360	330	216
445	1	1	75	167	71	25.4581	1	0	0	1	4	0	0	1	0	0	0	1	0	0	0	0	0	0	0	0	0	0	0	0	0	0	0	0	1	1	0	0	1	91	24	189	1.06	6.39	88	2.22	390	348	126
446	1	2	50	160	52	20.3125	5	0	0	1	4	0	1	0	0	0	0	0	0	0	0	0	0	0	0	1	0	0	0	0	0	0	0	0	0	0	1	1	0	156	42	211		5.98	74	3.12	300	240	171
447	0	2	36	145	46	21.8787	3	0	0	1	3	0	0	0	0	0	0	0	0	0	0	0	0	0	0	0	0	0	0	0	0	0	0	0	0	0	0	0	0	158	45	205	0.94	5.34	59	5.05	300	240	98
448	1	2	49	158	43	17.2248	3	0	0	1	4	0	0	0	0	0	0	0	0	0	0	0	0	0	0	0	0	0	0	1	0	0	0	0	0	0	0	0	0	127	37	98	1.2	3.7	61	3.42	402	378	198
449	1	1	55	172	63	21.2953	5	0	0	2	3	0	1	0	0	0	0	0	1	0	0	0	0	0	1	0	1	0	1	0	0	0	0	0	0	0	1	0	0	133	36	92	1.3	4.79	84	3.87	372	348	203
450	1	2	53	155	54	22.4766	5	0	0	2	3	0	1	0	0	0	0	0	0	0	0	0	0	0	0	0	0	0	0	0	0	0	0	0	0	0	0	0	0	113	34	161	1.06	8.18	73	3.49	264	228	77
451	0	1	65		72		5	0	0	2	3	0	1	1	0	0	0	1	0	0	0	0	0	0	1	0	0	0	0	0	1	0	0	0	1	1	0	0	1	107	32	77	1.24	6.54	122	3.44	336	258	168
453	0	1	48	173	54	18.0427	5	0	0	2	3	0	1	0	0	0	0	0	1	0	0	0	0	0	1	0	0	0	0	0	0	0	0	0	0	0	0	0	1	105	30	237	1.09	7.88	138	2.43	414	312	90
454	1	2	29	160	58	22.6562	4	0	0	1	2	0	0	0	0	0	0	0	0	0	0	0	0	0	0	0	0	0	0	0	0	0	0	0	0	0	0	0	0	131	37	120	1.02	4.32	50	4.21	180	150	75
455	1	2	70	170	72	24.9135	1	0	0	1	3	0	0	1	0	0	0	0	1	0	0	0	0	0	0	0	0	0	0	0	1	0	0	0	0	0	0	0	0	136	38	160	0.95	5.75	66	4.72	498	480	184
456	1	2	47		54		3	0	0	1	3	0	0	0	0	0	0	0	0	0	0	0	0	0	0	0	0	0	0	0	0	0	0	0	0	0	0	0	0	139	39	124	0.99	4	59	4.76	594	534	363
457	1	1	61	155	71	29.5525	8	0	0	1	3	0	0	1	0	0	0	0	1	0	0	0	0	0	1	0	0	0	0	0	0	0	0	0	0	0	0	0	0	122	35	163	0.99	4.64	69	4.17	180	144
458	1	1	35	165	70	25.7117	5	0	0	2	3	0	1	0	0	0	0	0	1	0	0	0	0	0	0	0	0	0	0	0	0	0	0	0	0	0	0	0	0	166	48	118	1	4.82	94	5.16	300	240	186
460	1	2	46	156	40	16.4366	5	0	0	2	3	0	1	0	0	0	0	0	1	0	0	0	0	0	0	0	0	0	0	0	0	0	0	0	0	0	0	0	0	128	37	313	1.42	4.74	61	6.17	318	282	146
461	1	2	53	155	67	27.8876	3	0	0	2	3	0	1	0	0	0	0	0	0	0	0	0	0	0	0	0	0	0	0	0	0	0	0	0	0	0	0	0	0	131	37	119	0.99	4.8	56	3.74	204	168	73
462	1	2	44	160	65	25.3906	5	0	0	2	3	0	1	0	0	0	0	0	0	0	0	0	0	0	0	1	0	0	0	1	0	0	0	0	0	0	1	0	0	154	45	183	0.97	4.78	47	5.73	288	264	132
463	1	2	49	153	50	21.3593	3	0	0	2	3	0	1	0	0	0	0	0	0	0	0	0	0	0	0	0	0	0	0	0	0	0	0	0	0	0	0	0	0	129	38	191	1	4.13	58	5.76	246	198	77
464	1	1	63	155	55	22.8928	5	0	0	2	3	0	0	0	0	0	0	1	0	0	0	0	0	0	1	0	0	0	0	0	0	0	1	0	0	0	1	1	1	114	32	53	1.18	7.23	72	3	300	270	155
465	1	2	45	155	53	22.0604	5	0	0	2	3	0	1	0	0	0	0	0	0	0	0	0	0	0	0	0	0	0	0	0	0	0	0	0	0	0	0	0	0	145	42	213	1.07	5.16	71	3.28	342	294	163
466	1	2	34	165	42	15.427	8	0	0	1	2	0	0	0	0	0	0	0	0	0	0	0	0	0	0	0	0	0	0	0	0	0	0	0	0	0	0	0	0	120	34	120	0.97	5.25	35	4.08	210	138	43
467	1	1	59		46		1	0	0	2	3	0	0	1	0	0	0	0	0	0	0	0	0	1	0	0	0	0	0	0	1	0	0	1	0	1	0	0	0	128	35	174	1.08	6.39	79	3.06	276	246	52
468	1	2	58	154	49	20.6612	3	0	0	1	3	0	1	1	0	0	0	0	0	0	0	0	0	0	0	0	0	0	0	0	0	0	0	0	0	0	0	0	0	158	46	99	1.13	6.22	92	6.29	222	192	83
469	1	2	52	162	57	21.7193	2	0	0	1	3	0	0	0	0	0	0	0	0	0	0	0	0	0	0	0	0	0	0	0	0	0	0	0	0	0	0	0	0	139	40	343	1.02	7.24	51	4.2	210	168	77
470	0	1	27	168	62	21.9671	8	0	0	1	3	0	0	0	0	0	0	0	0	0	0	0	0	0	0	0	0	0	0	0	0	0	0	0	0	0	0	0	0	139	40	159	0.94	3.5	62	3.51	180	156
471	0	1	59	169	77	26.9598	5	0	0	2	3	0	0	0	0	0	0	0	0	0	0	0	0	0	0	0	0	0	0	0	0	0	0	0	0	0	0	0	0	147	42	132	1.01	4.03	87	3.94	342	288	147
472	0	2	51	168	55	19.487	5	0	0	1	3	0	1	0	0	0	0	0	0	0	0	0	0	0	0	0	0	0	0	0	0	0	0	0	0	0	0	0	0	132	37	187	0.94	6.58	50	4.02	222	198	66
473	0	2	21	165	63	23.1405	4	0	0	1	3	0	0	0	0	0	0	0	0	0	0	0	0	0	0	0	0	0	0	0	0	0	0	0	0	0	0	0	0	128	36	107	1.05	3.96	66	2.96	270	234	108
475	1	2	42	152	45	19.4771	5	0	0	2	3	0	1	0	0	0	0	0	0	0	0	0	0	0	0	0	0	0	0	0	0	0	0	0	0	0	0	0	0	110	31	76	1.14	5.29	51	3.9	300	258	146
476	0	1	35	170	73	25.2595	5	0	0	1	3	0	1	0	0	0	0	0	0	0	0	0	0	0	0	0	0	0	0	0	0	0	0	0	0	0	0	0	0	139	39	152	0.94	5.39	71	4.54	246	192	79
477	1	2	29	158	70	28.0404	8	0	0	1	2	0	0	0	0	0	0	0	0	0	0	0	0	0	0	0	0	0	0	0	0	0	0	0	0	0	0	0	1	98	28	261	0.95	6.42	45	3.56	354	312	143
478	1	1	45	175	95	31.0204	8	0	0	1	2	0	0	0	0	0	0	0	0	0	0	0	0	0	1	0	0	0	0	0	0	0	0	0	0	0	0	0	0	149	43	156	0.95	5.19	70	4.32	192	168	63
479	1	2	58	160	43	16.7969	5	0	0	1	3	0	1	0	0	0	0	0	0	0	0	0	0	0	0	0	0	0	0	0	0	0	0	0	0	0	0	0	0	130	37	72	0.9	10.71	58	6.42	252	96	84
480	0	1	65	172	70	23.6614	3	0	0	1	3	0	1	0	0	0	0	0	0	0	0	0	0	0	0	0	0	0	0	0	0	0	0	0	0	0	0	0	0	131	38	156	1.06	7.87	93	5.01	288	252
481	1	1	39		60		5	0	0	1	3	0	1	0	0	0	0	0	0	0	0	0	0	0	0	0	0	0	0	0	0	0	0	0	0	0	0	0	0	154	44	229	0.96	4.99	71	4.66	282	246	149
483	1	1	50	172	85	28.7317	2	0	0	2	3	0	0	1	0	0	0	1	0	0	0	0	0	0	1	0	0	0	0	1	1	0	0	1	0	1	0	0	0	133	37	211	0.94	5.99	68	4.31	312	252	125
484	1	2	55	153	54	23.0681	5	0	0	1	3	0	1	0	0	0	0	0	1	0	0	0	0	0	0	0	0	0	0	0	0	0	0	0	0	0	0	0	0	147	43	148	1.02	9.2	78	4.32	426	372	187
485	1	1	50	168	60	21.2585	5	0	0	1	3	0	1	0	0	0	0	0	0	0	0	0	0	0	0	0	0	0	0	0	0	0	0	0	0	0	0	0	0	172	49	248	1.11	4.08	86	4.99	300	276	161
486	1	1	55	160	59	23.0469	5	1	0	1	2	0	1	1	0	0	0	0	0	0	0	0	0	0	1	0	0	0	0	0	0	0	0	1	0	1	1	0	0	120	33	113	1.17	4.98	71	2.39	438	390	225
487	1	2	57	160	53	20.7031	4	0	0	1	2	0	0	0	0	0	0	0	0	0	0	0	0	0	0	0	0	0	0	0	0	0	0	0	0	0	0	0	0	119	34	124	1	5.24	58	4.02	228	192	52
488	1	1	52	171	62	21.2031	4	0	0	1	3	0	0	0	0	0	0	0	0	0	1	0	0	0	0	0	0	0	0	0	0	0	0	0	0	0	0	0	0	139	40	186	0.91	8.84	72	3.97	288	210
489	1	2	61		62		5	1	0	2	3	0	0	0	0	0	0	0	0	0	0	0	0	0	0	0	0	0	0	0	0	0	0	0	0	0	0	0	0	124	35	163	1.01	9.09	85	3.9	396	372	177
490	1	2	59	156	55	22.6003	8	0	0	1	3	0	0	0	0	0	0	0	0	0	0	0	0	0	0	0	0	0	0	0	0	0	0	0	0	0	0	0	0	118	35	189	1.15	6.11	66		192	156	42
491	1	2	45	161	60	23.1473	3	0	0	1	3	0	0	0	0	0	0	0	0	0	0	0	0	0	0	0	0	0	0	0	0	0	0	0	0	0	0	0	0	120	35	191	0.99	4.27	61	5	240	198	75
492	1	2	58	162	59	22.4813	5	0	0	1	3	0	1	1	0	0	0	0	0	0	0	0	0	0	0	0	0	0	0	0	1	0	0	1	0	1	0	0	0	132	36	140	0.93	7.68	65	5.24	276	246	106
493	1	1	50		87		1	0	0	1	3	0	0	1	0	0	0	0	0	0	0	0	0	0	1	1	0	0	1	1	1	1	1	0	1	1	1	0	0	137	38	145	1.13	4.13	69	2.6	408	366	182
494	1	2	39	157	67	27.1816	8	0	0	1	3	0	1	0	0	0	0	0	0	0	0	0	0	0	0	0	0	0	0	0	0	0	0	0	0	0	0	0	0	135	38	187	1.02	3.45	57	3.49	228	216	80
495	1	1	63	170	74	25.6055	3	0	0	1	3	0	1	1	0	0	0	0	0	0	0	0	0	0	0	0	0	0	0	1	1	0	0	0	0	0	1	0	0	126	35	143	1.2	6.47	50	2.34	336	222	97
496	1	1	60	170	55	19.0311	2	0	0	2	3	0	0	0	0	0	0	0	0	0	0	0	0	0	1	0	0	0	0	0	0	0	0	0	0	0	0	0	1	113	32	156	1.11	5.74	67	3.68	300	318
497	1	2	38	168	52	18.424	8	0	0	1	3	0	0	0	0	0	0	0	0	0	0	0	0	0	0	0	0	0	0	0	0	0	0	0	0	0	0	0	0	125	34	139	1.07	3.85	59	3.54	162	138	34
498	0	1	28		55		8	0	0	1	2	0	0	0	0	0	0	0	0	0	0	0	0	0	1	0	0	0	0	0	0	0	0	0	0	0	0	0	0	156	46	234	0.97	6.44	66	4.22	192	156
499	1	2	53		46		5	0	0	2	4	0	1	0	0	0	0	0	0	0	0	0	0	0	0	0	0	0	0	1	0	0	0	0	0	0	0	1	0	120	35	100	1.03	4.77	56	4.38	282	252	127
500	1	2	60	152	55	23.8054	8	0	0	1	3	0	0	0	0	0	0	0	0	0	0	0	0	0	0	0	0	0	0	0	0	0	0	0	0	0	0	0	0	127	36	124	0.95	3.95	47	5.22	288	252	39
501	1	1	55	172	59	19.9432	5	0	0	2	3	0	1	1	0	1	0	0	0	0	0	0	0	0	0	0	0	0	0	1	1	0	0	1	0	1	1	0	1	98	28	135	0.99	27.54	255	4.81	276	234	107
502	1	1	42		67		3	0	0	1	3	0	0	0	0	0	0	0	0	0	0	0	0	0	0	0	0	0	0	0	0	0	0	0	0	0	0	0	0	148	42	172	0.94	3.64	58	4.4	342	318
503	1	2	34	158	50	20.0288	8	0	0	1	2	0	0	0	0	0	0	0	0	0	0	0	0	0	0	0	0	0	0	0	0	0	0	0	0	0	0	0	0	130	36	203	1.13	5.59	47	4.65	198	138	55
504	1	2	46	155	65	27.0552	8	0	0	1	2	0	0	0	0	0	0	0	0	0	0	0	0	0	0	0	0	0	0	0	0	0	0	0	0	0	0	0	1	103	32	298	1.13	4.07	40	3.96	318	282	80
505	1	2	60	155	61	25.3902	5	0	0	2	2	0	0	0	0	0	0	0	0	0	0	0	0	0	0	0	0	0	0	0	0	0	0	0	0	0	0	0	0	115	34	150	1.02	5.49	52	4.4	282	240	81
506	1	1	75	168	60	21.2585	5	0	0	2	3	0	0	1	0	0	0	0	0	0	0	0	0	0	0	0	0	0	0	0	1	0	0	0	0	0	0	0	1	119	34	65	1.11	9.66	68	2.86	366	336	197
507	1	1	40	168	54	19.1327	3	0	0	2	3	0	0	0	0	0	0	0	0	0	0	0	0	0	1	0	0	0	0	0	0	0	0	0	0	0	0	0	0	154	44	199	1.05	6.37	68	5.73	282	210	134
508	1	2	43		56		5	0	0	2	3	0	1	0	0	0	0	0	0	0	0	0	0	0	0	0	0	0	0	0	0	0	0	0	0	0	0	0	0	156	47	149	1.06	4.46	61	4.65	312	288
509	1	2	30		50		4	0	0	1	2	0	0	0	0	0	0	0	0	0	0	0	0	0	0	0	0	0	0	0	0	0	0	0	0	0	0	0	0	146	42	168	1.02	9.22	55	4.33	198	156	61
510	1	1	71	170	90	31.1419	1	0	0	1	3	0	0	1	0	0	0	0	1	0	0	0	0	0	1	0	0	0	0	0	1	0	0	0	0	0	0	0	0	129	37	241	1.05	6.57	80	3.66	432	384	177
511	1	1	64		56		8	0	0	1	2	0	1	1	0	0	0	0	0	0	0	0	0	0	1	0	0	0	0	0	1	0	0	0	1	1	0	0	0	124	36	123	1.25	5.67	90	3.47	276	222
512	1	1	66	165	58	21.3039	4	0	0	1	3	0	1	0	0	0	0	0	1	0	0	0	0	0	1	0	0	0	0	0	0	0	0	0	0	0	0	0	1	117	33	132	0.98	9.18	96	5.2	216	174	80
513	0	2	50	160	70	27.3438	8	0	0	1	3	0	0	1	0	0	0	0	1	0	0	0	0	0	0	0	0	0	0	0	0	0	0	0	0	0	0	0	0	121	35	260	1.84	3.86	45	5.91	210	168	36
514	1	1	72	168	60	21.2585	5	1	0	2	4	0	1	1	0	1	0	0	0	0	0	0	0	0	0	0	0	0	0	0	0	0	0	0	0	0	0	0	1	119	33	122	1.49	8.29	157	5.42	540	468	260
515	1	1	61		60		4	0	0	1	4	0	0	0	0	0	0	0	0	0	0	0	0	0	1	0	0	0	0	0	0	0	0	0	0	0	0	0	0	154	45	321	0.9	7.49	78	6.96	216	180
516	1	1	42	172	55	18.5911	5	0	0	1	4	0	1	0	0	0	0	0	0	0	0	0	0	0	0	0	0	0	0	0	0	0	0	0	0	0	0	0	0	129	38	152	1.13	5.71	61	3.36	336	270	146
517	1	1	69	170	62	21.4533	5	1	0	1	3	0	0	1	0	0	1	0	0	0	0	0	0	0	1	0	0	0	0	0	0	0	0	0	1	1	0	0	0	141	39	198	0.9	6.89	56	5.27	468	432	182
518	1	2	54	153	51	21.7865	5	0	0	1	4	0	1	0	0	0	0	0	0	0	0	0	0	0	0	0	0	0	0	0	0	0	0	0	0	0	1	0	0	124	37	150	1.16	6.91	82	4.04	264	234	100
519	0	1	58	165	62	22.7732	1	0	0	1	3	0	0	1	0	0	0	0	0	0	0	0	0	0	1	0	0	0	0	0	1	0	0	1	0	1	0	0	0	127	36	165	1.06	6.42	111	3.16	318	294	116
520	1	1	44	175	66	21.551	5	0	0	2	3	0	1	0	0	0	0	0	0	0	0	0	0	0	0	0	0	0	0	0	0	0	0	0	0	0	0	0	0	131	38	211	1.12	7.64	95	4.67	270	246	130
521	1	1	58		75		2	0	0	1	2	0	0	1	0	0	0	0	0	0	0	0	0	1	1	0	0	0	0	0	0	0	0	0	1	1	0	0	0	134	40	128	1.12	5.63	65	4.89	348	318	173
522	1	2	49	160	80	31.25	3	0	0	2	3	0	0	1	0	1	0	0	0	0	0	0	0	0	0	0	0	0	0	0	1	0	0	0	1	1	0	0	0	111	33	126	1.1	7.06	138	4.73	240	198	58
523	1	2	21	171	49	16.7573	8	0	0	1	2	0	0	0	0	0	0	0	0	0	0	0	0	0	0	0	0	0	0	0	0	0	0	0	0	0	0	0	0	115	34	204	1.12	4.21	63	3.33	222	126	63
525	1	2	59	158	68	27.2392	3	0	0	1	3	0	1	0	0	0	0	1	0	0	0	0	0	0	0	0	0	0	0	0	0	0	0	0	0	0	0	0	0	136	40	108	1.09	5.79	82	5.02	456	288	145
527	1	2	50		45		5	0	0	2	3	0	1	0	0	0	0	0	0	0	0	0	0	0	0	0	0	0	0	0	0	0	0	0	0	0	0	0	0	137	39	113	1.05	8.26	61	5.43	276	240	117
528	1	1	44	168	56	19.8413	5	0	0	2	2	0	1	0	0	0	0	0	0	0	0	0	0	0	0	0	0	0	0	0	0	0	0	0	0	0	0	0	0	132	40	215	1.06	7.31	87	3.9	258	252	137
529	1	1	20	164	51	18.9619	3	0	0	1	3	0	0	0	0	0	0	0	0	0	0	0	0	0	0	0	0	0	0	0	0	0	0	0	0	0	0	0	0	146	42	281	1.1	4.86	78	5.03	282	240	173
531	1	1	48	175	62	20.2449	5	0	0	1	3	0	1	1	0	0	0	0	0	0	0	0	1	0	1	0	0	0	0	0	0	0	0	0	0	0	0	0	0	141	43	194	1.06	7.51	76	2.78	396	354	221
532	1	1	63	156	75	30.8185	1	0	0	1	3	0	0	0	0	0	0	1	0	0	0	0	0	0	1	1	0	0	1	0	1	1	1	0	0	0	0	0	0	150	41	203	1.04	6.54	71	3.58	348	300	129
533	1	1	59	165	63	23.1405	5	0	0	2	3	0	0	0	0	0	0	0	0	0	0	0	0	0	1	0	0	0	0	0	0	0	0	0	0	0	0	0	0	123	35	78	1	4.83	77	4.39	330	288	100
534	1	2	56		70		5	0	0	2	3	0	0	1	0	1	0	1	0	0	0	0	0	0	1	1	0	0	0	0	1	0	0	0	0	0	1	0	0	124	32	196	0.98	9.01	93	7.59	348	306	166
535	1	1	36	172	63	21.2953	5	0	0	1	2	0	0	0	0	0	0	0	0	0	0	0	0	0	0	0	0	0	0	0	0	0	0	0	0	0	0	0	0	145	42	173	1.08	5.31	84	3.81	318	258	123
536	1	1	55		65		1	0	0	1	2	0	0	0	0	0	0	0	0	0	0	0	0	0	1	0	0	0	0	0	0	0	0	0	0	0	0	0	0	144	40	158	1.08	4.98	64	2.93	336	288	87
537	1	1	63	171	60	20.5191	2	0	0	1	2	0	0	1	0	0	0	0	0	0	0	0	0	0	0	1	0	0	0	0	0	0	0	0	0	0	0	0	0	146	42	199	0.89	4.85	71	5.56	306	246	123
538	1	1	37		104		1	0	0	1	4	0	0	1	0	0	0	1	0	0	0	0	0	0	1	1	0	0	0	0	0	0	0	0	1	1	0	0	0	141	39	219	1.02	4.06	70	3.6	288	234	59
539	1	1	49	170	60	20.7612	8	0	0	2	2	0	1	0	0	0	0	0	0	0	0	0	0	0	0	0	0	0	0	0	0	0	0	0	0	0	0	0	0	135	40	103	1.02	5.92	69	4.47	348	306
540	1	1	40	175	73	23.8367	5	0	0	1	2	0	1	0	0	0	0	0	0	0	0	0	0	0	0	0	0	0	0	0	0	0	0	0	0	0	0	0	0	164	48	114	1.12	6.76	120	3.36	198	174	57
541	1	2	44	158	42	16.8242	5	0	0	1	3	0	0	0	0	0	0	0	0	0	0	0	0	0	0	0	0	0	0	0	0	0	0	0	0	0	0	0	0	115	33	168	1.06	5.29	54	6.21	312	282	153
542	1	2	63	158	55	22.0317	5	0	0	1	4	0	1	0	0	0	0	0	0	0	0	0	0	0	0	0	0	0	0	0	0	0	0	0	0	0	0	0	0	128	37	182	1.14	5.31	69	4.17	342	294	146
543	1	2	60	162	80	30.4832	5	0	0	2	4	0	1	1	0	0	0	1	0	0	1	0	0	0	0	0	0	0	0	0	1	0	0	0	0	0	0	0	0	134	38	185	0.94	7.48	63	4.91	324	288	155
545	1	2	48	164	64	23.7954	5	0	0	2	2	0	0	1	0	0	0	0	0	0	0	0	0	0	0	0	0	0	0	0	0	0	0	1	0	1	0	0	0	129	37	194	1.07	4.85	61	3.89	306	222	121
546	1	1	50	162	56	21.3382	5	0	0	1	2	0	1	0	0	0	0	0	0	0	0	0	0	0	0	0	0	0	0	0	0	0	0	0	0	0	0	0	0	140	40	101	1.91	4.59	61	3.07	300	252	152
547	1	1	69	168	61	21.6128	1	0	0	1	3	0	1	1	0	0	0	0	0	0	0	0	0	0	0	0	0	0	0	0	0	0	0	0	0	0	0	0	0	132	39	136	0.96	5.96	97	3.63	576	534	225
548	0	1	42	162	68	25.9107	5	0	0	1	3	0	1	0	0	0	0	0	0	0	0	0	0	0	0	0	0	0	0	0	0	0	0	0	0	0	0	0	0	144	43	170	1.06	5.62	83	5.1	348	312	180
549	1	1	48	162	65	24.7676	5	0	0	1	3	0	1	0	0	0	0	0	0	0	0	0	0	0	1	0	0	0	0	0	0	0	0	0	0	0	0	0	0	157	46	148	1.03	5.13	67	5.23	252	222	128
550	0	2	50	158	39	15.6225	5	0	0	2	2	0	1	0	0	0	0	0	0	0	0	0	0	0	0	0	0	0	0	0	0	0	0	0	0	0	0	0	0	126	36	86	1.04	9.17	57	4.04	336	288	157
551	0	1	43		61		5	0	0	1	3	0	0	0	0	0	0	0	0	0	0	0	0	0	1	0	0	0	0	0	0	0	0	0	0	0	0	0	0	152	44	174	1.2	6.98	70	4.29	402	336	178
552	1	2	32	155	50	20.8117	8	0	0	1	2	0	0	0	0	0	0	0	0	0	0	0	0	0	0	0	0	0	0	0	0	0	0	0	0	0	0	0	0	127	38	122	1.15	3.17	60	3.21	252	168	65
553	1	2	61	156	61	25.0657	5	0	0	2	3	0	1	0	0	0	0	0	0	0	0	0	0	0	0	0	0	0	0	0	0	0	0	0	0	0	0	0	0	160	47	197	1.12	6.59	79		462	432	272
554	1	2	44	162	55	20.9572	3	0	0	1	2	0	1	0	0	0	0	0	0	0	0	0	0	0	0	0	0	0	0	0	0	0	0	0	0	0	0	0	0	134	42	124	0.95	4.29	79	4.59	318	276	145
555	1	2	43	160	60	23.4375	5	0	0	2	3	0	0	0	0	0	0	0	0	0	0	0	0	0	0	0	0	0	0	0	0	0	0	0	0	0	0	0	1	83	27	251	1.05	6.84	54	3.76	216	180	64
556	1	2	56	162	80	30.4832	2	0	0	1	2	0	0	0	0	0	0	0	0	0	0	0	0	0	0	0	0	0	0	0	0	0	0	0	0	0	0	0	0	128	37	130	0.94	4.17	49	4.87	324	282	119
557	1	2	51	162	50	19.052	2	0	0	1	2	0	0	0	0	0	0	0	0	0	0	0	0	0	0	0	0	0	0	0	0	0	0	0	0	0	0	0	0	131	38	120	0.97	3.79	57	4.4	384	318	179
558	1	1	41	172	52	17.5771	8	0	0	1	3	0	0	0	0	0	0	0	0	0	0	0	0	0	1	0	0	0	0	0	0	0	0	0	0	0	0	0	0	151	44	191	0.95	7.28	98	4.66	348	276	112
559	1	1	71	172	70	23.6614	5	0	0	1	4	0	1	1	0	0	0	0	1	0	1	0	1	0	0	0	0	0	0	0	1	0	0	0	0	0	0	0	1	101	31	144	1.08	3.38	64	3.27	384	342
560	1	1	54	160	60	23.4375	3	0	0	1	2	0	1	0	0	0	0	0	0	0	0	0	0	0	0	0	0	0	0	0	0	0	0	0	0	0	0	0	0	145	44	168	1.04	7.14	83	3.49	210	186	84
561	1	1	58		55		2	0	0	1	2	0	0	0	0	0	0	0	0	0	0	0	0	0	1	0	0	0	0	0	0	0	0	0	0	0	0	0	0	147	44	134	1	7.55	54	5.26	246	210	106
562	1	2	33	160	51	19.9219	8	0	0	1	2	0	0	0	0	0	0	0	0	0	0	0	0	0	0	0	0	0	0	0	0	0	0	0	0	0	0	0	0	149	43	174	0.95	3.29	52	4.29	246	228	111
563	1	1	44	165	60	22.0386	8	0	0	1	2	0	0	0	0	0	0	0	0	0	0	0	0	0	1	0	0	0	0	0	0	0	0	0	0	0	0	0	0	154	45	236	1.01	6.48	79	5.33	294	228
564	1	1	43	168	48	17.0068	5	0	0	2	3	0	0	1	0	0	0	0	0	0	0	0	0	0	0	0	0	0	0	0	0	0	0	0	0	0	0	0	0	137	40	135	1.13	5.51	62	4.27	348	276	141
565	1	1	64	170	56	19.3772	3	0	0	2	3	0	1	0	0	0	0	0	0	0	0	0	0	0	0	0	0	0	0	0	0	0	0	0	0	0	0	0	0	145	44	116	1.07	9.42	96	4.3	300	252	154
566	1	1	59	170	58	20.0692	2	0	0	2	3	0	1	0	0	0	0	0	0	0	0	0	0	0	0	0	0	0	0	0	0	0	0	0	0	0	0	0	0	150	44	190	0.99	7.15	85	3.86	270	216	116
567	1	1	65		58		5	0	0	2	3	0	1	0	0	0	0	0	0	0	0	0	0	0	1	0	1	0	0	0	0	0	0	0	0	0	1	1	0	143	43	172	0.92	7.3	77	3.8	276	240
568	0	1	67	162	48	18.2899	5	0	0	1	3	0	1	0	0	0	0	0	0	0	0	0	0	0	1	0	0	0	0	0	0	0	0	0	0	0	0	0	0	165	48	176	1.14	3.84	69	3	342	306	162
569	0	1	54		65		5	0	0	2	3	0	1	0	0	0	0	0	0	0	0	0	0	0	1	0	0	0	0	0	0	0	0	0	0	0	0	0	0	127	38	91	1.23	4.29	108	4.23	330	306	193
570	1	1	73		43		5	0	0	2	3	0	0	0	0	0	0	0	0	0	0	0	0	0	0	0	0	0	0	0	0	0	0	0	0	0	0	0	0	135	40	181	1.12	4.18	66	4.03	366	336	179
571	1	1	53	172	60	20.2812	2	0	0	1	3	0	1	1	0	0	0	0	0	0	0	0	0	0	1	0	0	0	0	0	1	0	0	1	0	1	0	0	0	145	42	114	0.9	6.41	70	4.53	294	258
572	1	1	54	172	63	21.2953	5	0	0	2	3	0	1	1	0	0	0	0	0	0	0	0	0	0	0	0	0	0	0	0	0	0	0	0	0	0	0	0	0	145	43	153	0.99	7.7	92	6.17	342	300	174
573	0	2	65	164	78	29.0006	2	0	0	1	3	0	1	1	0	0	0	0	0	0	0	0	0	0	0	0	0	0	0	0	0	0	1	0	0	0	0	0	0	143	42	160	0.9	6.16	73	4.81	408	348	185
574	0	2	49	162	49	18.6709	3	0	0	1	3	0	0	0	0	0	0	0	0	0	0	0	0	0	0	0	0	0	0	0	0	0	0	0	0	0	0	0	0	114	34	136	1.01	4.23	54	4.6	228	204	115
575	0	2	58	158	57	22.8329	5	0	0	1	2	0	0	0	0	0	0	0	0	0	0	0	0	0	0	0	0	0	0	0	0	0	0	0	0	0	0	0	0	123	35	195	1.04	5.16	57	5.56	264	222	98
576	0	2	56	152	50	21.6413	5	0	0	2	2	0	0	0	0	0	0	0	0	0	0	0	0	0	0	0	0	0	0	0	0	0	0	0	0	0	0	0	0	110	33	94	1.02	6.03	52	3.17	474	402	300
577	0	2	58		53		3	0	0	1	2	0	0	0	0	0	0	0	0	0	0	0	0	0	0	0	0	0	0	0	0	0	0	0	0	0	0	0	0	133	40	134	0.97	6.55	54	3.85	264	228	93
578	0	2	42	170	77	26.6436	5	0	0	1	3	0	0	0	0	0	0	0	0	0	0	0	0	0	0	0	0	0	0	0	0	0	0	0	0	0	0	0	1	97	30	236	1.03	5.42	47	5.88	318	276	134
579	1	2	61		49		5	0	0	2	2	0	1	0	0	0	0	1	0	0	0	0	0	0	0	0	0	0	0	0	0	0	1	0	0	0	0	1	0	116	35	121	1.14	6.68	75	3.3	312	264	111
580	0	1	66		63		5	0	0	2	3	0	1	0	0	0	0	0	0	0	0	0	0	0	0	0	0	0	0	0	0	0	0	0	0	0	0	0	0	125	36	104	1.05	7.96	80	3.86	252	210	89
581	0	2	45		58		5	0	0	1	3	0	0	0	0	0	0	0	0	0	0	0	0	0	0	0	0	0	0	0	0	0	0	0	0	0	0	0	1	105	32	160	1.11	3.46	52	3.72	264	240	117
582	1	2	58	158	44	17.6254	8	0	0	1	3	0	0	0	0	0	0	0	0	0	0	0	0	0	0	0	0	0	0	0	0	0	0	0	0	0	0	0	0	128	38	177	1.03	8.04	69	5.32	240	180	66
583	1	1	41		67		2	0	0	1	3	0	0	0	0	0	0	0	0	0	0	0	0	0	1	0	0	0	0	0	0	0	0	0	0	0	0	0	0	146	41	156	0.96	6.21	85	5.37	246	204	80
584	1	2	47	158	60	24.0346	5	0	0	2	3	0	0	0	0	0	0	0	0	0	0	0	0	0	0	0	0	0	0	0	0	0	0	0	0	0	0	0	0	116	34	155	1.06	7.29	81	3.51	330	288
585	0	2	21		40		8	0	0	1	3	0	0	0	0	0	0	0	0	0	0	0	0	0	0	0	0	0	0	0	0	0	0	0	0	0	0	0	0	128	37	128	1.19	4.51	66	3.55	228	180	43
586	1	1	49	165	60	22.0386	5	0	0	1	3	0	0	0	0	0	0	0	0	0	0	0	0	0	0	0	0	0	0	0	0	0	0	0	0	0	0	0	0	150	45	132	0.94	4.94	83	4.98	240	198	79
587	1	1	43	162	62	23.6244	2	0	0	1	3	0	0	0	0	0	0	0	0	0	0	0	0	0	0	0	0	0	0	0	0	0	0	0	0	0	0	0	0	160	47	173	1.05	6.84	63	3.64	312	240	101
588	1	2	57		66		2	0	0	2	2	0	0	0	0	0	0	0	0	0	0	0	0	0	0	0	0	0	0	0	0	0	0	0	0	0	0	0	0	113	31	96	1.07	12.21	86	4.47	318	264	115
589	1	2	45	162	55	20.9572	5	0	0	1	3	0	1	0	0	0	0	0	0	0	0	0	0	0	0	0	0	0	0	0	0	0	0	0	0	0	0	0	0	119	35	140	1.11	4.61	69	3.86	408	378	151
590	1	1	25	175	62	20.2449	4	0	0	1	1	0	0	0	0	0	0	0	0	0	0	0	0	0	0	0	0	0	0	0	0	0	0	0	0	0	0	0	0	152	44	188	1.06	4.66	83	4.72	324	276	139
591	1	1	48	162	70	26.6728	2	0	0	1	3	0	0	0	0	0	0	0	0	0	0	0	0	0	1	0	0	0	0	0	0	0	0	0	0	0	0	0	0	162	48	225	0.95	4.33	79	5.64	396	324	148
592	1	2	25	161	42	16.2031	8	0	0	1	2	0	0	0	0	0	0	0	0	0	0	0	0	0	0	0	0	0	0	0	0	0	0	0	0	0	0	0	0	118	36	191	1.13	2.99	65	4.96	258	228	94
593	1	2	49	160	55	21.4844	4	0	0	1	3	0	0	0	0	0	0	0	0	0	0	0	0	0	0	0	0	0	0	0	0	0	0	0	0	0	0	0	0	111	33	206	1.05	3.59	53	4.9	228	174	43
595	1	2	64	158	43	17.2248	3	0	0	1	3	0	1	1	0	0	0	1	1	0	0	0	0	0	0	0	0	0	0	0	0	0	0	0	0	0	0	0	0	134	40	157	1.05	7.13	72	6.03	312	240	119
596	1	2	59	158	52	20.83	3	0	0	1	3	0	0	0	0	0	0	0	0	0	0	0	0	0	0	0	0	0	0	0	0	0	0	0	0	0	0	0	0	131	38	228	1.13	6.22	63	5.26	288	270	119
597	1	2	42	158	55	22.0317	3	0	0	1	2	0	0	0	0	0	0	0	0	0	0	0	0	0	0	0	0	0	0	0	0	0	0	0	0	0	0	0	0	131	38	127	0.97	4.72	56	4.1	240	204	65
598	1	2	49		52		8	0	0	2	3	0	0	0	0	1	0	1	0	0	0	0	0	0	0	0	0	0	0	0	0	0	0	0	0	0	0	0	1	99	30	276	1.1	3.49	42	2.94	216	204	42
599	1	2	55	158	66	26.4381	5	0	0	1	3	0	1	0	0	0	0	0	0	0	0	0	0	0	0	0	0	0	0	0	0	0	0	0	0	0	0	0	0	128	37	132	1.42	6.38	66	4	324	276	135
600	0	1	43	175	68	22.2041	5	0	0	1	3	0	0	0	0	0	0	0	0	0	0	0	0	0	1	0	0	0	0	0	0	0	0	0	0	0	0	0	0	161	46	94	1.19	4.8	83	3.68	204	180	76
601	1	1	55		73		5	0	0	2	3	0	1	1	0	0	0	0	0	0	0	0	0	0	0	0	0	0	0	0	1	0	0	0	0	0	0	0	0	182	54	119	1.1	14.51	105	3.05	390	342	190
602	1	2	38		58		2	0	0	1	2	0	0	1	0	0	0	0	0	0	0	0	0	0	0	0	0	0	0	0	0	0	0	0	0	0	0	0	0	112	33	231	1.02	3.58	71	3.61	228	204	79
603	0	2	47	170	73	25.2595	2	0	0	1	3	0	0	0	0	0	0	0	0	0	0	0	0	0	0	0	0	0	0	0	0	0	0	0	0	0	0	0	0	133	38	217	0.96	4.06	67	5.55	246	192	63
604	1	1	49		78		5	0	0	1	2	0	0	1	0	0	0	0	0	0	0	0	0	0	1	0	0	0	0	0	0	0	0	0	0	0	0	0	1	118	35	316	1.13	7.71	78	4.09	450	396	205
605	1	1	52	165	55	20.202	8	0	0	1	3	0	0	1	0	0	0	0	1	0	0	0	0	0	1	0	0	0	0	0	0	0	0	1	0	1	0	0	1	119	34	191	0.92	7.71	81	3.6	186	144	37
606	1	1	43		60		5	0	0	1	3	0	1	0	0	0	0	0	0	0	0	0	0	0	1	0	0	0	0	0	0	0	0	0	0	0	0	0	0	143	42	237	1.09	5.73	93	4.87	258	228	92
607	1	2	48	158	61	24.4352	5	0	0	2	3	0	1	0	0	0	0	0	1	0	0	0	0	0	0	0	0	0	0	0	0	0	0	0	0	0	0	0	0	116	34	198	1.42	5.48	80	4.06	288	258	114
608	1	1	57	169	73	25.5593	5	0	0	2	3	0	1	0	0	0	0	0	0	0	0	0	0	0	0	0	0	0	0	0	0	0	0	0	0	0	0	0	0	155	47	143	1.13	5.59	74	4.65	258	204	80
609	1	1	60	160	52	20.3125	5	0	0	2	3	0	0	0	0	0	0	0	0	0	0	0	1	0	1	0	0	0	0	0	0	0	0	0	0	0	0	0	1	101	29	121	1.13	8.99	113	2.56	372	348	136
610	1	1	45	165	66	24.2424	2	0	0	1	2	0	0	0	0	0	0	0	0	0	0	0	1	0	1	0	0	0	0	0	0	0	0	0	0	0	0	0	0	136	40	220	1.09	3.94	66	3.51	300	282	107
611	1	2	59	166	53	19.2336	5	0	0	2	3	0	1	0	0	0	0	0	0	0	0	0	0	0	0	0	0	0	0	0	0	0	0	0	0	0	0	0	0	126	38	130	1.05	6.98	95	5.29	348	318	184
612	1	2	38	150	43	19.1111	8	0	0	1	2	0	0	0	0	0	0	0	0	0	0	0	0	0	0	0	0	0	0	0	0	0	0	0	0	0	0	0	1	99	30	171	1.12	4.83	53	3.15	318	222	114
613	1	2	51	158	65	26.0375	5	0	0	1	3	0	1	0	0	0	0	0	0	0	0	0	0	0	0	0	0	0	0	0	0	0	0	0	0	0	0	0	0	125	37	279	1.12	6.3	80	4.48	300	264	150
614	1	2	18		48		3	0	0	1	2	0	0	0	0	0	0	0	0	0	0	0	0	0	0	0	0	0	0	0	0	0	0	0	0	0	0	0	1	101	32	212	1.07	5.2	63	3.63	378	366	190
615	1	2	64	172	44	14.8729	5	0	0	2	3	0	1	1	0	0	0	0	0	0	0	0	0	0	0	0	0	0	0	0	0	0	0	1	0	1	1	0	0	135	39	153	1.07	25.57	170	3.94	258	216	112
616	1	2	50	162	63	24.0055	5	0	0	2	3	0	1	0	0	0	0	0	0	0	0	0	0	0	0	0	0	0	0	0	0	0	0	0	0	0	0	0	0	135	40	189	0.98	4.36	73	4.57	282	246	118
617	1	2	59	160	56	21.875	5	0	0	2	2	0	1	1	0	0	0	0	0	0	0	0	0	0	0	0	0	0	0	0	0	0	0	0	0	0	0	0	0	145	42	162	1.03	5.43	79	4.45	174	210	92
619	1	2	46		48		5	0	0	2	3	0	1	0	0	0	0	0	0	0	0	0	0	0	0	0	0	0	0	0	0	0	0	0	0	0	0	0	1	107	33	222	1.03	6.18	58	3.05	372	336	178
620	1	2	28	160	42	16.4062	8	0	0	1	3	0	0	0	0	0	0	0	0	0	0	0	0	0	0	0	0	0	0	0	0	0	0	0	0	0	0	0	0	125	38	152	1.09	4.86	56	3.77	192	132	53
621	1	1	43	172	65	21.9713	5	0	0	1	3	0	0	0	0	0	0	0	0	0	0	0	0	0	0	0	0	0	0	0	0	0	0	0	0	0	0	0	0	128	38	185	0.98	5.12	90	4.46	306	276	117
622	0	1	47	176	72	23.2438	8	0	0	1	3	0	0	0	0	0	0	0	0	0	0	0	0	0	1	0	0	0	0	0	0	0	0	0	0	0	0	0	0	151	45	165	1.03	3.28	66	4.76	186	168	43
623	1	1	71	174	49	16.1844	5	0	0	2	4	0	1	0	0	0	0	0	1	0	0	0	0	0	0	0	0	0	0	0	0	0	0	0	0	0	0	0	1	118	38	124	1.13	9.9	86	3.79	252	240	103
624	1	1	55	165	72	26.4463	3	0	0	1	3	0	0	1	0	0	0	0	0	0	0	0	0	0	0	0	0	0	0	0	1	0	0	0	0	0	0	0	0	163	47	152	0.97	6.02	119	4.82	228	204	90
625	1	1	51	170	61	21.1073	2	0	0	1	2	0	0	0	0	0	0	0	0	0	0	0	0	0	1	0	0	0	0	0	0	0	0	0	0	0	0	0	0	156	44.9	77	1.01	5.09	88	4.36	240	210	87
626	1	1	59	168	68	24.093	2	0	0	1	2	0	0	1	0	0	0	0	0	0	0	0	0	0	0	0	0	0	0	0	0	0	0	0	0	0	0	0	0	139	40.4	115	0.96	8.81	92	4.96	240	198	88
627	1	2	52		48		5	0	0	2	3	0	1	0	0	0	0	0	0	0	0	0	0	0	0	0	0	0	0	0	0	0	0	0	0	0	0	0	0	127	38	138	1.09	7.67	72	5.42	360	330	175
628	1	1	60		49		1	0	0	2	3	0	0	0	0	0	0	1	0	0	0	0	0	0	0	0	0	0	0	0	0	0	0	0	0	0	0	0	1	117	33	154	1.12	5.17	64	2.99	462	426	249
629	0	1	39	168	67	23.7387	5	0	0	2	3	0	1	0	1	0	0	0	0	0	0	0	0	0	0	0	0	0	0	0	0	0	0	0	0	0	0	0	0	143	41	169	1.09	4.06	70	3.89	198	162	65
630	1	2	18		55		4	0	0	1	2	0	0	0	0	0	0	0	0	0	0	0	0	0	0	0	0	0	0	0	0	0	0	0	0	0	0	0	0	136	38.8	240	1.14	3.33	54	2.73	252	192	95
631	1	2	48		45		5	0	0	2	3	0	1	0	0	0	0	0	0	0	0	0	0	0	0	0	0	0	0	0	0	0	0	0	0	0	0	0	0	114	34	93	1	9.39	75	4.09	324	294	153
632	1	2	69		40		3	0	0	1	3	0	1	0	0	0	0	0	0	0	0	0	0	0	0	0	0	0	0	0	0	0	0	0	0	0	0	0	0	138	40.1	126	0.97	9.25	90	6.64	240	192	79
633	1	1	50	170	63	21.7993	1	0	0	1	2	0	0	1	0	0	0	0	0	0	0	0	0	0	1	0	0	0	0	0	0	0	0	1	0	1	0	0	0	121	34.6	107	1.19	4.04	63	4.8	450	420	194
634	1	2	70	162	47	17.9089	5	1	0	2	3	0	1	1	0	0	0	0	0	0	0	0	0	0	0	1	0	0	0	0	0	0	0	0	0	0	0	1	0	130	38.7	161	1	7.59	93	4.47	372	348	140
635	1	2	53		53		5	0	0	1	3	0	1	0	0	0	0	0	0	0	0	0	0	0	0	0	0	0	0	0	0	0	0	0	0	0	1	1	0	114	33.9	76	0.98	7.41	80	3.53	312	294	158
636	1	1	59		56		5	0	0	2	3	0	1	0	0	0	0	1	0	0	0	0	0	0	1	0	0	0	0	0	0	0	0	0	0	0	0	0	1	97	32	227	1.04	4.33	86	3.17	240	198	83
637	1	2	56	158	56	22.4323	5	0	0	1	3	0	1	1	0	0	0	0	0	0	0	0	0	0	0	0	0	0	0	0	0	0	0	0	1	1	0	0	0	127	37.5	137	1.53	4.75	70	4.49	288	264	98
638	1	2	49	163	55	20.7008	5	0	0	1	2	0	1	0	0	0	0	0	1	0	0	0	0	0	0	0	0	0	0	0	0	0	0	0	0	0	0	0	0	134	39	73	1.55	6.75	82	5.09	384	324	157
639	0	2	18	160	49	19.1406	8	0	0	1	2	0	0	0	0	0	0	0	0	0	0	0	0	0	0	0	0	0	0	0	0	0	0	0	0	0	0	0	0	126	36.7	104	1.02	6.12	56	2.91	246	186	79
640	1	1	20		59		5	0	0	1	2	0	0	0	0	0	0	0	0	0	0	0	0	0	0	0	0	0	0	0	0	0	0	0	0	0	0	0	0	128	40.5	158	1.03	6.88	77	3.13	330	300	180
641	0	1	65	160	54	21.0938	5	1	0	1	3	0	0	1	0	0	0	0	0	0	0	0	0	0	1	0	0	0	1	1	1	1	0	1	0	1	0	0	1	117	33.9	110	1.03	10.18	95	3.34	384	330	143
642	1	2	56	158	48	19.2277	5	0	0	1	3	0	0	1	0	0	0	0	0	0	0	0	0	0	0	0	0	0	0	0	0	0	0	0	0	0	0	0	0	124	37.7	106	0.97	10.64	75	4.18	378	342	156
643	0	2	38	160	55	21.4844	5	0	0	2	3	0	1	0	0	0	0	0	0	0	0	0	0	0	0	0	0	0	0	1	0	0	0	0	0	0	0	1	0	135	40.1	145	1	3.75	51	4.28	264	234	101
644	0	1	50		62		5	0	0	1	3	0	1	0	0	0	0	0	1	0	0	0	0	0	1	1	0	0	0	0	0	0	0	0	0	0	0	0	0	136	40.6	204	1.1	4.96	89	3.55	234	210	85
645	1	2	58	151	41	17.9817	3	0	0	2	3	0	1	0	0	0	0	0	0	0	0	0	0	0	0	0	0	0	0	0	0	0	0	0	0	0	0	0	1	107	34.1	64	1.42	5.51	53	4.01	264	234	111
646	1	2	45	157	53	21.5019	4	0	0	1	3	0	0	0	0	0	0	0	0	0	0	0	0	0	0	0	0	0	0	0	0	0	0	0	0	0	0	0	0	136	40.1	189	1	5.15	57	3.2	312	252	166
647	0	2	59	158	66	26.4381	5	0	0	1	3	0	1	0	0	0	0	0	0	0	0	0	0	0	0	0	0	0	0	0	0	0	0	0	0	0	0	0	0	169	51.6	244	1.2	9.5	74	4.45	318	282	134
648	1	1	33	172	68	22.9854	8	0	0	1	1	0	0	0	0	0	0	0	0	0	0	0	0	0	0	0	0	0	0	0	0	0	0	0	0	0	0	0	0	163	47.6	186	0.98	5.33	63	4.31	198	174	74
649	1	2	44		45		3	0	0	2	3	0	0	0	0	0	0	0	0	0	0	0	0	0	0	0	0	0	0	0	0	0	0	0	0	0	0	0	0	114	34.3	91	1	5.29	69	4.8	246	216	62
650	0	1	49		62		2	0	0	2	3	0	0	0	0	0	0	0	0	0	0	0	1	0	1	0	0	0	0	0	0	0	0	0	0	0	0	0	1	109	33.7	277	0.96	3.42	66	4.01	258	228	100
651	1	1	46		79		5	0	0	2	3	0	1	0	0	0	0	0	0	0	0	0	0	0	0	0	0	0	0	0	0	0	0	0	0	0	0	0	0	170	51.3	231	0.98	2.92	59	4.74	378	342	181
652	1	1	26		50		3	0	0	1	2	0	0	0	0	0	0	0	0	0	0	0	0	0	0	0	0	0	0	0	0	0	0	0	0	0	0	0	0	143	43.2	246	0.9	3.62	61	3.5	354	276	158
653	1	1	48		50		3	0	0	1	3	0	0	0	0	0	0	0	0	0	0	0	0	0	0	0	0	0	0	0	0	0	0	0	0	0	0	0	0	152	44.7	150	0.87	5.91	78	5.8	252	210	133
654	0	1	78		64		1	0	0	2	3	0	0	1	0	0	0	0	0	0	0	0	0	0	1	1	0	0	0	1	0	1	0	0	0	0	0	0	1	112	32.6	136	0.98	7.07	76	4.4	444	372	167
655	0	2	58		58		5	0	0	2	3	0	1	0	0	0	0	0	0	0	0	0	0	0	0	0	0	0	0	0	0	0	0	0	0	0	0	0	0	125	38.1	78	1.96	8.63	65	3.95	468	378	240
656	1	1	53	165	65	23.8751	5	1	0	1	2	0	0	1	0	0	0	0	0	0	0	0	0	0	1	0	0	0	0	0	0	0	0	0	0	0	1	0	0	156	44.8	188	0.91	4.45	60	5.29	516	444	271
657	1	1	60	172	65	21.9713	8	0	0	1	3	0	0	1	0	0	0	1	1	0	0	0	0	0	1	1	0	0	0	0	0	1	0	0	0	0	0	0	1	103	32.1	169	1.19	4.62	63	2.11	234	168	60
658	1	2	49	160	63	24.6094	2	0	0	1	3	0	0	0	0	0	0	0	0	0	0	0	0	0	0	0	0	0	0	0	0	0	0	0	0	0	0	0	0	145	42.5	171	0.88	5.99	55	4.49	396	318	181
659	1	1	62		60		1	0	0	1	4	0	1	0	0	0	0	0	0	0	0	0	0	1	1	0	0	0	0	0	0	0	0	0	0	0	0	0	0	142	41.8	231	1.14	4.35	76	5.58	330	276	95
660	1	1	60		90		1	0	0	1	3	0	0	1	0	1	0	1	1	0	0	0	0	0	1	0	0	0	0	1	1	0	0	0	0	0	0	0	1	85	24.8	199	0.9	24.13	58	4.22	426	378	137
661	0	1	79	153	54	23.0681	3	0	0	1	3	0	1	1	0	0	0	0	0	0	0	0	0	0	1	0	0	0	0	0	1	0	0	0	0	0	0	0	0	138	40.6	140	0.98	7.18	89	3	312	258	162
662	0	2	47		49		2	0	0	2	3	0	0	0	0	0	0	0	0	0	0	0	0	0	0	0	0	0	0	0	0	0	0	0	0	0	0	0	1	95	31.3	269	1.04	3.04	50	3.3	276	234	94
663	0	1	44		51		5	0	0	2	3	0	0	0	0	0	0	0	0	0	0	0	0	0	1	0	0	0	0	0	0	0	0	0	0	0	0	0	0	157	46.4	152	0.96	6.33	71	4.87	246	192	75
664	1	1	55	170	69	23.8754	5	0	0	1	3	0	1	0	0	1	0	0	0	0	0	0	1	0	1	1	0	0	0	0	0	0	0	0	0	0	0	0	0	121	35.9	134	1.05	11.7	168	3.96	372	270	162
665	1	2	66	152	45	19.4771	5	0	0	1	2	0	1	0	0	0	0	0	0	0	0	0	0	0	0	0	0	0	0	0	0	0	0	0	0	0	0	0	0	137	40.9	151	0.93	5.55	62	4.93	264	234	143
666	0	2	50		55		3	0	0	1	3	0	0	0	0	0	0	0	0	0	0	0	0	0	0	0	0	0	0	0	0	0	0	0	0	0	0	0	0	123	36.8	166	0.88	5.76	73	4.34	270	234	85
667	1	1	50	169	70	24.5089	2	0	0	1	3	0	0	1	0	0	0	0	0	0	0	0	0	0	1	0	0	0	0	0	0	0	0	1	0	1	0	0	0	140	38.5	230	0.9	7.07	80	3.41	288	246	101
668	1	2	19		28		8	0	0	1	1	0	0	0	0	0	0	0	0	0	0	0	0	0	0	0	0	0	0	0	0	0	0	0	0	0	0	0	1	108	32.3	197	1.13	2.99	35	2.46	228	180	46
669	1	1	18	176.5	69	22.1493	8	0	0	1	1	0	0	0	0	0	0	0	0	0	0	0	0	0	0	0	0	0	0	0	0	0	0	0	0	0	0	0	0	145	44.4	246	1	3.92	73	3.52	234	186	55
670	0	1	71	170	70	24.2215	1	0	0	1	2	0	0	1	0	0	0	0	0	0	0	0	0	0	1	1	0	0	1	0	1	1	1	0	0	0	0	0	0	146	43	129	1.09	3.95	89	3.46	438	378	119
671	1	2	66		62		1	0	0	1	3	0	0	1	0	0	0	1	0	0	0	0	0	0	0	1	0	0	1	1	1	1	0	0	0	0	0	0	0	128	37.7	239	1.1	3.4	49	2.27	498	444	217
672	1	2	53		53		5	0	0	2	3	0	0	0	0	0	0	0	1	0	0	0	0	0	0	0	0	0	0	0	0	0	0	0	0	0	0	0	1	73	23	258	1.42	3.29	69	2.89	276	240	100
673	0	2	50	157	53	21.5019	5	0	0	2	3	0	1	0	0	0	0	0	0	0	0	0	0	0	0	0	0	0	0	0	0	0	0	0	0	0	0	0	1	105	30.8	125	1.09	5.93	80	3.06	306	204	89
674	0	2	49	159	55	21.7555	8	0	0	1	3	0	0	0	0	0	0	0	0	0	0	0	0	0	0	0	0	0	0	0	0	0	0	0	0	0	0	0	0	123	37.4	198	1.04	4.22	62	3.46	282	210	86
675	0	1	68	163	50	18.8189	2	0	0	1	3	0	0	0	0	0	0	0	0	0	0	0	0	0	1	0	0	0	0	0	0	0	0	0	0	0	0	0	1	117	34.2	121	1.14	6.13	69	3.42	288	270	119
676	0	1	34		55		2	0	0	1	2	0	0	0	0	0	0	0	0	0	0	0	1	0	1	0	0	0	0	0	0	0	0	0	0	0	0	0	1	115	34.2	161	1.12	6.04	78	3.55	222	192	83
678	1	2	51	160	51	19.9219	5	0	0	1	3	0	1	0	0	0	0	0	0	0	0	0	0	0	0	0	0	0	0	0	0	0	0	0	0	0	0	0	1	104	33.7	117	1	6.24	65	3.48	282	240	115
679	1	2	40	150	51	22.6667	5	0	0	1	2	0	0	0	0	0	0	0	0	0	0	0	0	0	0	0	0	0	0	0	0	0	0	0	0	0	0	0	0	134	40.3	108	0.9	4.77	58	5.44	252	228	114
680	0	2	59	155	55	22.8928	2	0	0	1	3	0	0	0	0	0	0	0	0	0	0	0	0	0	0	0	0	0	0	0	0	0	0	0	0	0	0	0	0	141	40.6	162	0.94	4.61	53	5.04	306	288	115
681	1	1	60	160	51	19.9219	5	0	0	2	3	0	0	0	0	0	1	0	0	0	0	0	0	0	1	0	0	0	0	0	0	0	0	0	0	0	0	0	0	130	38.8	119	0.89	6.19	74	5.67	396	330	168
682	0	2	45	152	52	22.5069	5	0	0	1	3	0	0	0	0	0	0	0	0	0	0	0	0	0	0	0	0	0	0	0	0	0	0	0	0	0	0	0	0	127	37	188	0.87	5.97	47	3.54	270	240
683	0	2	39	158	51	20.4294	5	0	0	1	3	0	1	0	0	0	0	0	0	0	0	0	0	0	0	0	0	0	0	0	0	0	0	0	0	0	0	0	0	151	45.7	177	1.52	4.57	53	5.04	426	390	182
684	0	2	55		56		2	0	0	1	3	0	0	0	0	0	0	0	0	0	0	0	0	0	0	0	0	0	0	0	0	0	0	0	0	0	0	0	0	126	37.1	117	0.96	6.69	54	3.45	324	300	135
685	1	1	65		57		2	0	0	1	3	0	0	0	0	0	0	1	0	0	0	0	1	0	1	0	0	0	0	0	0	0	0	0	0	0	0	0	1	115	33.6	85	1.18	5.53	82	5.77	348	252	96
686	0	2	19		49		8	0	0	1	2	0	0	0	0	0	0	0	0	0	0	0	0	0	0	0	0	0	0	0	0	0	0	0	0	0	0	0	1	104	30.5	143	0.98	6.13	62	2.43	216	192	49
687	1	2	64	157	63	25.5588	3	0	0	1	2	0	0	0	0	0	0	0	0	0	0	0	0	0	0	0	0	0	0	0	0	0	0	0	0	0	0	0	0	132	38.1	186	1	5.8	69	3.77	918	888	627
688	1	1	64		55		5	1	0	1	3	0	0	1	0	0	0	0	1	0	0	0	0	1	1	0	0	0	0	0	0	0	0	0	0	0	0	0	0	123	35.9	177	1.15	6	66	2.33	528	480	156
689	0	1	54	168	57	20.1956	8	0	0	1	2	0	0	0	0	0	0	0	0	0	0	0	0	0	0	0	0	0	0	0	0	0	0	0	0	0	0	0	0	136	41.4	189	0.96	6.52	63	3.45	300	252	51
690	0	1	26	165	53	19.4674	4	0	0	1	3	0	0	0	0	0	0	0	0	0	0	0	0	0	1	0	0	0	0	0	0	0	0	0	0	0	0	0	0	138	42.2	180	0.98	4.48	66	3.79	228	204	87
691	0	1	45	167	52	18.6453	8	0	0	1	3	0	0	0	0	0	0	0	0	0	0	0	0	0	1	0	0	0	0	0	0	0	0	0	0	0	0	0	0	123	36	87	1	7.68	69	4.32	258	168	91
692	1	2	71	160	52	20.3125	3	0	0	2	3	0	1	0	0	0	0	0	0	0	0	0	0	0	0	0	0	0	0	0	0	0	0	0	0	0	0	0	0	134	42.3	120	0.97	5.88	63	5.39	540	432	166
693	0	1	37	162	52	19.8141	2	0	0	1	3	0	0	0	0	0	0	0	0	0	0	0	0	0	0	0	0	0	0	0	0	0	0	0	0	0	0	0	0	139	42.2	110	0.95	6.12	58	3.47	192	156	17
695	1	2	54		72		3	0	0	1	3	0	1	1	0	0	0	0	0	0	0	0	0	0	0	0	0	0	0	0	0	0	0	1	0	1	0	0	0	144	42.9	175	0.93	10.44	76	7.88	288	240	148
696	0	2	50		45		6	0	0	2	4	0	0	0	0	0	0	0	0	0	0	0	0	0	0	0	0	0	0	0	0	0	0	0	0	0	0	0	0	122	35.6	126	2.07	9.04	65	4.76	366	306	78
697	0	1	60	170	60	20.7612	7	0	0	1	3	0	0	1	0	0	0	0	0	0	0	0	0	0	0	0	0	0	0	0	0	0	0	0	0	0	0	0	0	145	41.5	134	0.86	5.8	73	4.12	360	318	180
698	1	1	72		68		3	0	0	1	3	0	1	1	0	0	0	0	0	0	0	0	0	0	0	0	0	0	0	0	1	0	0	1	0	1	0	0	0	141	40.7	127	1.38	9.04	118	4.36	318	282	96
699	1	1	47	165	56	20.5693	2	0	0	1	3	0	0	1	0	0	0	0	0	0	0	0	0	0	0	0	0	0	0	0	0	0	0	0	0	0	0	0	0	148	43.1	146	0.88	5.57	58	4.11	264	234	102
700	1	2	29	160	53	20.7031	5	0	0	1	3	0	0	0	0	0	0	0	1	0	0	0	1	0	0	0	0	0	0	0	0	0	0	0	0	0	0	0	0	132	39.4	215	1	2.76	51	3.29	300	258	131
702	0	2	40	160	53	20.7031	5	0	0	1	3	0	0	0	0	0	0	0	0	0	0	0	0	0	0	0	0	0	0	0	0	0	0	0	0	0	0	0	1	92	28	151	1	4.1	59	3.57	252	210	76
703	0	1	50	168	77	27.2817	5	0	0	1	3	0	1	0	0	0	0	0	0	0	0	0	0	0	0	0	0	0	0	0	0	0	0	0	0	0	0	0	0	161	47.3	195	0.95	5.26	80	4.52	252	222	88
705	0	1	68		80		7	0	0	2	4	0	0	1	0	1	0	0	0	0	0	0	0	0	0	0	0	0	0	0	0	0	0	0	0	0	0	0	1	111	31.9	207	1.21	25.48	166		846	780
706	1	1	56	174	65	21.4692	5	0	0	1	3	0	1	0	0	0	0	0	0	0	0	0	0	0	1	0	0	0	0	0	0	0	0	0	0	0	0	0	0	139	40.4	107	1.04	5.05	108	4.1	426	390	198
707	0	2	64	157	47	19.0677	3	0	0	1	2	0	0	0	0	0	0	0	0	0	0	0	0	0	0	0	0	0	0	0	0	0	0	0	0	0	0	0	0	138	40.8	99	0.91	5.1	60	3.34	282	174	99
708	0	2	38	155	46	19.1467	8	0	0	1	2	0	0	0	0	0	0	0	0	0	0	0	0	0	0	0	0	0	0	0	0	0	0	0	0	0	0	0	0	121	36.4	189	0.97	4.65	42	3.84	294	240	118
709	0	2	49		67		5	0	0	2	3	0	0	1	0	0	0	0	0	0	0	0	0	0	0	0	0	0	0	0	0	0	0	1	0	1	0	0								5.24	306	264	107
710	0	1	40	170	50	17.301	4	0	0	1	3	0	0	0	0	0	0	0	0	0	0	0	0	0	1	0	0	0	0	0	0	0	0	0	0	0	0	0									246	174	77
711	1	1	75	160	58	22.6562	2	0	0	1	3	0	0	1	0	0	0	0	0	0	0	0	0	0	0	0	0	0	0	0	0	0	0	0	1	1	0	0	0	131	37.5	114.286	0.98	6.81	65	4.66	312	276	121
712	0	2	28	160	48	18.75	3	0	0	1	3	0	0	0	0	0	0	0	0	0	0	0	0	0	0	0	0	0	0	0	0	0	0	0	0	0	0	0	0	127	37.7	141.346	1.08	4.66	68	3.34	318	294	164
713	1	2	22	165	60	22.0386	8	0	0	1	3	0	0	0	0	0	0	0	0	0	0	0	0	0	0	0	0	0	0	0	0	0	0	0	0	0	0	0	0	123	35.9	164.368	0.87	5.12	56	3.23	300	264
715	0	1	68		63	20.8	3	0	0	1	3	0	1	0	0	0	0	0	1	0	0	0	0	0	0	0	0	0	0	0	0	0	0	0	0	0	0	0	0	158	47.5	113.333	1.06	4.74	74	5.47	300	270	95
716	0	2	43	160	49	19.56	5	0	0	1	3	0	1	0	0	0	0	0	0	0	0	0	0	0	0	0	0	0	0	0	0	0	0	0	0	0	0	0	0	128	38.4	150.725	1.11	6.28	44	4.63	258	234
717	0	2	43	160	54	21.0938	8	0	0	1	2	0	0	0	0	0	0	0	0	0	0	0	0	0	0	0	0	0	0	0	0	0	0	0	0	0	0	0	0	126	37.3	294.872	0.92	4.07	45	3.98	210	156	66
718	0	2	60	160	48	18.75	5	0	0	2	4	0	1	0	0	0	0	0	0	0	0	0	0	0	0	0	0	0	0	0	0	0	0	0	0	0	1	1	0	125	38.8	81.0606	1.05	7.31	57	3.28	264	234
719	0	1	45	174	74	24.4	6	0	0	2	4	0	0	0	0	0	0	0	0	0	0	0	0	0	1	1	0	0	0	1	0	0	0	1	0	1	1	1									372	270
720	0	1	53	175	83	27.4	5	1	0	2	3	0	0	1	0	0	0	1	0	1	0	0	0	1	1	1	0	0	1	0	0	1	0	0	0	0	0	0	0	139	39.5	197.03	0.93	6.67	108	5	708	678	245
721	0	1	57	177	70	22.3435	1	0	0	1	4	1	0	1	0	0	0	1	0	0	0	0	0	0	1	0	0	0	0	0	0	0	0	1	0	1	0	0	0	141	40.3	159.77		3.83	49		300	270	107
722	0	2	48	156	60	25.07	5	0	0	2	3	0	1	0	0	0	0	0	0	0	0	0	0	0	0	0	0	0	0	0	0	0	0	0	0	0	0	0	0	156	47.4	254.867	1.03	5.88	66	3.34	228	204	97
723	0	1	59	170	61	21.1073	1	0	0	1	3	0	0	1	0	0	0	0	0	0	0	0	0	0	1	0	0	0	0	0	0	0	0	0	0	0	0	0	0	137	39.6	205.556	1.02	9.85	170	7.5	396	348	240
724	0	1	64	160	49	19.9	8	0	0	1	3	0	0	0	0	0	0	0	1	0	0	0	0	0	1	1	0	0	0	0	0	1	0	0	0	0	0	0	1	93	27.5	371.622	1.06	4.79	67	1.99	240	192	88
725	0	2	47	158	55	23.6	3	0	0	2	4	0	1	0	0	0	0	0	0	0	0	0	0	0	0	0	0	0	0	0	0	0	0	0	0	0	0	0	0	126	37.5	312.977	1.09	6.21	68	4.94	228	204	82
726	0	2	47	157	76	26.2	2	0	0	1	2	0	0	0	0	0	0	0	0	0	0	0	0	0	0	0	0	0	0	0	0	0	0	0	0	0	0	0	0	121	36.4	103.061	0.93	6.14	60	3.8	258	210	86
727	0	2	34	158	62	26	3	0	0	1	2	0	0	0	0	0	0	0	0	0	0	0	0	0	0	0	0	0	0	0	0	0	0	0	0	0	0	0	0	120	34.5	142.391	0.98	4.54	67	3.78	246	222	117
728	0	1	45	170	62	22.14	3	0	0	1	3	0	1	0	0	0	0	0	0	0	0	0	0	0	1	0	0	0	0	0	0	0	0	0	0	0	0	0	0	146	43.3	143.478	0.94	6.11	79	7.45	264	216	95
729	0	1	62	170	61	21.8	2	0	0	1	3	0	0	0	0	0	0	0	0	0	0	0	0	0	0	0	0	0	0	0	0	0	0	0	0	0	0	0	0	163	48.1	127.103	0.94	7.73	95	4.99	270	246	120
730	0	1	53	165	60	23.8	5	0	0	2	3	0	0	0	0	0	0	0	0	0	0	0	0	0	1	0	0	0	0	0	0	0	0	0	0	0	0	0	0	142	41.9	175.824	0.94	3.31	76	4.83	312	288	167
731	0	2	53	160	68	26.6	8	0	0	1	2	0	0	1	0	0	0	0	0	0	0	0	0	0	0	0	0	0	0	0	1	0	0	0	0	0	0	0	0	121	36.6	217.476	0.94	5.49	63	5	336	282	128
732	0	1	61	174	57	18.8	2	0	0	1	2	0	0	1	0	0	0	0	0	0	0	0	0	0	1	0	0	0	0	0	0	0	0	0	1	1	0	0	0	123	37.8	164.646	0.94	6.98	78	4.7	228	210
733	0	1	56	170	60	23.2	3	0	0	1	2	0	0	0	0	0	0	0	0	0	0	0	0	0	0	0	0	0	0	0	0	0	0	0	0	0	0	0	0	139	41.9	128.696	0.99	5.93	83	2.54	198	168	51
734	0	2	55	150	55	26.7	2	0	0	2	2	0	0	0	0	0	0	0	0	0	0	0	0	0	0	0	0	0	0	0	0	0	0	0	0	0	0	0	0	121	35.5	158.974	0.93	5.68	77	5.95	246	222	75
735	0	2	64	150	53	24.4	3	0	0	1	2	0	0	0	0	0	0	0	0	0	0	0	0	0	0	0	0	0	0	0	0	0	0	0	0	0	0	0									552	504
736	0	1	50	175	60	20	5	0	0	1	2	0	0	0	0	0	0	0	0	0	0	0	0	0	0	0	0	0	0	0	0	0	0	0	0	0	0	0	0	129	41.4	103.39	1.14	6.98	80	2.8	312	288	157
737	0	1	49	172	64	23	5	0	0	1	2	0	0	0	0	0	0	0	0	0	0	0	0	0	1	0	0	0	0	0	0	0	0	0	0	0	0	0	0	148	43.5	167.347	0.94	5.85	70	5.15	282	264	143
738	0	1	56	163	49	17.88	5	1	0	2	3	0	0	0	0	0	0	0	0	0	0	0	0	0	1	0	0	0	0	0	0	0	0	0	0	0	0	0	0	123	37	137.647	1.02	7.23	78	4.82	792	708	565
739	0	2	39	162	47	18.7	8	0	0	1	2	0	0	0	0	0	0	0	0	0	0	0	0	0	0	0	0	0	0	0	0	0	0	0	0	0	0	0	1	102	30.6	158.716	1.06	5.12	53	3.42	222	168	45
740	0	2	63	155	60	24.9	5	0	0	2	4	0	0	0	0	0	0	0	0	0	0	0	0	0	0	0	0	0	0	0	0	0	0	0	0	0	0	0	0	129	38.6	192.045	1	6.2	67	5.01	324	276
742	0	1	18	164	56	22.68	5	0	0	1	1	0	0	0	0	0	0	0	0	0	0	0	0	0	1	0	0	0	0	0	0	0	0	0	0	0	0	0	0	151	45.3	247.561	0.95	4.57	62	5.44	234	180	85
743	1	1	69	170	64	22.1453	7	0	0	1	5	0	0	1	0	0	0	0	1	0	0	0	0	0	0	1	0	0	0	1	1	0	1	1	0	1	1	0	0	121	35.3	157	0.95	6.64	80	4.61	348	288	67
745	1	1	66	166	62	24.18	1	0	0	1	4	0	0	1	0	0	0	1	0	1	0	0	0	0	0	1	0	0	1	0	0	1	0	1	0	1	0	0	0	130	37.5	165	1.06	2.9	71	3.42	414	384	166
746	0	2	68	152	47	20.3	5	0	0	2	3	0	1	1	0	0	1	0	0	0	0	0	0	0	0	0	0	0	0	1	0	0	1	1	0	1	0	1	0	154	47.4	178	0.96	5.2	71	5.19	276	210	110
747	0	2	44	165	70	25.71	5	0	0	1	2	0	1	0	0	0	0	0	0	0	0	0	0	0	0	0	0	0	0	0	0	0	0	0	0	0	0	0	0	137	40.8	180	0.99	5.42	82	4.63	300	264	147
748	0	2	49		53	21.98	5	0	0	1	3	0	1	0	0	0	0	0	0	0	0	0	0	0	0	0	0	0	0	0	0	0	0	0	0	0	0	0	0	130	40	176	0.97	5.11	54	5.03	246	222	114
749	0	2	33		59	23.6	2	0	0	1	3	0	0	1	0	0	0	0	0	0	0	0	0	0	0	0	0	0	0	0	0	0	0	0	0	0	1	0	0	127	38.1	200	0.95	4.02	70	5.21	312	276	134
750	0	1	46	165	67	20.94	7	0	0	2	3	0	1	0	0	0	0	0	0	0	0	0	0	0	1	0	0	0	0	0	0	0	0	0	0	0	0	0	0	139	40.9	147	1.02	7.74	75	5.42	432	384	239
751	0	1	65	168	66	23.1	2	0	0	1	3	0	0	1	0	0	0	0	0	0	0	0	0	0	1	0	0	0	0	0	1	0	0	0	0	0	0	0	0	130	37.7	100	0.88	7.98	70		258	240	123
752	0	1	21	171	53	18.13	8	0	0	1	3	0	0	0	0	0	0	0	0	0	0	0	0	0	0	0	0	0	0	0	0	0	0	0	0	0	0	0	0	140	41.1	162.136	1.07	4.61	59	3.9	186	162	63
753	0	2	49		50	20.3	5	0	0	2	3	0	0	0	0	0	0	0	0	0	0	0	0	0	0	0	0	0	0	1	0	0	0	0	0	0	0	0	0	142	42.7	194.059	1	5.45	78	3.25	288	264	163
754	0	1	19	162	46	17.5	7	0	0	1	3	0	0	1	0	0	0	0	0	0	0	0	0	0	0	0	0	0	0	0	0	0	0	0	0	0	0	0	0	146	42.4	177.632	1.07	4.96	71	2.96	672	600	335
755	1	2	58	154	45	18.97	1	0	0	1	3	0	0	0	0	0	0	1	0	0	0	0	0	0	0	1	0	0	1	1	0	1	1	0	0	0	0	0	0	115	33.9	107.865	1.01	5.2	54	2.8	438	402	224
756	0	2	60	150	53	25.11	5	0	0	1	3	0	1	0	0	0	0	0	0	0	0	0	0	0	0	0	0	0	0	0	0	0	0	0	0	0	0	0	0	122	39.3	144	1.15	5.03	76	2.8	306	276	172
757	0	1	38	170	66	23.53	5	0	0	1	3	0	0	0	0	0	0	0	0	0	0	0	0	0	0	0	0	0	0	0	0	0	0	0	0	0	0	0	0	134	40.3	207.5	1.01	6.43	66	4.65	360	330	178
759	0	2	52	158	60	24.84	5	0	0	2	3	0	1	0	0	0	0	1	0	0	0	0	0	0	0	0	0	0	0	1	0	0	0	0	0	0	1	1	0	133	37.2	96		5.36	55	6.21	390	354	197
760	0	1	18	173	62	22.55	8	0	0	1	2	0	0	0	0	0	0	0	0	0	0	0	0	0	0	0	0	0	0	0	0	0	0	0	0	0	0	0	0	155	44.9	255.696	1.02	5.95	91	2.61	222	192	103
761	0	2	55	157	42	18.66	3	0	0	2	3	0	0	0	0	0	0	0	0	0	0	0	1	0	0	0	0	0	0	0	0	0	0	0	0	0	0	0	1	103	31.6	159.524	0.99	3.71	53	4.2	222	186	97
762	0	2	38	158	46	19.6	5	0	0	1	3	0	1	0	0	0	0	0	1	0	0	0	0	0	0	0	1	0	0	1	0	0	0	0	0	0	0	0	0	133	40.7	168.644	1.72	4.36	61	4.48	336	300	133
763	0	1	33	171	60	21.01	2	0	0	1	3	0	0	0	0	0	0	0	0	0	0	0	0	0	0	0	0	0	0	0	0	0	0	0	0	0	0	0	0	153	44.9	132.323	0.91	4.55	88	3.85	258	228	82
764	1	1	74	172	71	23.9995	1	0	0	1	3	0	0	1	0	0	0	0	0	0	0	0	0	0	1	0	0	0	0	0	1	1	0	1	0	1	0	0	0	129	36.3	90.5172	1.07	7.28	95	3.9	378	342	169
765	0	2	33	160	65	21.8	3	0	0	2	4	0	0	1	0	0	0	1	0	0	0	0	0	0	0	0	0	0	0	0	1	0	0	0	0	0	0	0	0	111	32.7	346.154	0.94	10.2	82	4.61	318	282	92
767	0	1	58	176	68	22.86	2	0	0	2	2	0	0	0	1	0	0	0	0	1	0	0	0	0	1	0	0	0	0	0	0	0	0	0	0	0	0	0	0	127	38.3	279.07	1	7.4	73	4.71	270	228	84
768	0	1	61	170	55	20.97	5	0	0	1	3	0	1	0	0	0	0	0	0	0	0	0	0	0	1	1	0	0	0	1	1	0	1	1	0	1	1	1	0	166	49.7	219.355	1.17	5.69	73	3.04	336	258
769	0	1	65	170	67	22.09	3	0	0	1	3	0	1	0	0	0	0	0	0	0	0	0	0	0	1	0	1	0	0	1	0	0	0	0	0	0	1	1	0	152	44.3	218.947	1.15	4.36	66	6.24	306	198	109
770	0	2	63	152	56	29.43	1	0	0	2	3	0	0	1	0	0	0	0	0	0	0	0	0	0	0	1	0	0	1	1	0	1	0	1	0	1	0	0	1	94	28.3	231.633	1.06	5.54	70	2.75	552	282	102
771	0	2	60	160	36	16.01	5	0	0	2	3	0	1	0	0	0	0	0	0	0	0	0	0	0	0	0	0	0	0	0	0	0	0	0	0	0	1	1	0	131	39.5	118.261	1.18	7.34	56	3.16	246	216
772	0	2	55	159	47	22	3	0	0	1	3	0	0	0	0	0	0	0	0	1	0	0	0	0	0	0	0	0	0	0	0	0	0	0	0	0	0	0	0	140	40.4	209.877	0.95	4.41	49	3.65	522	504	295
773	0	1	40	171	60	23.06	7	0	0	1	2	0	0	0	0	0	0	0	0	0	0	0	0	0	0	0	0	0	0	0	0	0	0	0	0	0	0	0	0	135	41.8	234.375	1.03	7.96	84	3.83	438	366	251
774	0	2	53	161	72	27.9	1	0	0	1	3	0	0	0	0	0	0	0	0	0	0	0	0	0	0	0	0	0	0	0	0	1	0	0	0	0	0	0	0	124	35.1	240	1.02	4.77	57	5.43	462	420	222
775	0	2	45	158	56	23.8	2	0	0	1	3	0	0	0	0	0	0	0	0	0	0	0	0	0	0	0	0	0	0	0	0	0	0	0	0	0	0	0	0	121	34.8	101.835	1.02	6.28	68	3.39	336	318	162
776	0	1	59	170	74	25.61	3	0	0	1	2	0	1	1	0	0	0	0	0	0	0	0	0	0	0	0	0	0	0	0	0	0	0	1	1	1	0	1	0	141	40.6	180.734	1.04	7.03	80	5.02	348	306	209
777	0	1	65	175	78	23	5	0	0	2	3	0	1	0	0	0	0	0	0	0	0	0	0	0	0	1	0	0	0	0	0	0	0	0	0	0	1	1	1	104	29.9	108.081	1.17	7.52	78	3.2	402	360	192
778	0	1	49	176	64	22.95	4	0	0	1	3	0	0	0	0	0	0	0	0	0	0	0	0	0	0	0	0	0	0	0	0	0	0	0	0	0	0	0	0	157	44.7	147.5	0.89	4.73	84	4.82	354	318	176
779	0	1	30	170	61	21.1	5	0	0	1	3	0	0	0	0	0	0	0	0	0	0	0	0	0	0	0	0	0	0	0	0	0	0	0	0	0	0	0	0	152	43.6	157.317	0.95	6.86	72	3.57	330	276
780	0	2	54		65	22	2	0	0	2	3	0	0	0	0	0	0	0	0	0	0	0	0	0	0	0	0	0	0	0	0	0	0	0	0	0	0	0	0	111	33	126.471	0.91	7.02	57	4.34	276	240	127
781	0	1	54	165	58	23.5	2	0	0	2	3	0	0	0	0	0	0	0	0	0	0	0	0	0	1	0	0	0	0	0	0	0	0	0	0	0	0	0	0	125	36.6	130.392	1.13	5.31	83	3.75	354	306	202
782	0	2	52		57		1	0	0	1	3	0	0	0	0	0	0	0	0	0	0	0	0	0	0	0	0	0	0	0	0	0	0	0	0	0	0	0	0	114	33.5	203.488		5.5	61	4.96	690	624	399
783	0	1	43	162	50	19.81	5	0	0	2	3	0	1	0	0	0	1	0	0	0	0	0	0	0	1	0	0	0	0	0	0	0	0	0	0	0	0	0	0	131	39.5	203.158	1.41	8.28	80	3.47	258	228	58
784	0	2	59	158	50	18.82	5	0	0	1	2	0	1	0	0	0	0	0	0	0	0	0	0	0	0	0	0	0	0	0	0	0	0	0	0	0	0	0	0	141	41.6	147.115	1.2	6.93	73	3.32	342	288	110
786	0	2	66	150	47	21.78	5	1	0	2	3	0	0	1	0	0	0	0	0	0	0	0	0	0	0	0	0	0	0	0	1	0	0	1	0	1	0	0	0	131	38.6	217	1	5.26	91	4.59	570	510	312
787	0	2	59		53		5	0	0	1	3	0	0	0	0	0	0	0	0	0	0	0	0	0	0	0	0	0	0	0	0	0	0	0	0	0	0	0	0	139	41.9	192.92	1.02	6.18	81	4.33	384	366	230
788	0	2	53	157	60	24.34	8	0	0	1	2	0	1	0	0	0	0	0	0	0	0	0	0	0	0	0	0	0	0	0	0	0	0	0	0	0	0	0	0	129	38.3	133.588	0.97	5.35	55	6.03	354	324	202
789	1	1	52	160	90	35.2	7	0	1	1	4	0	0	1	0	0	0	0	0	0	0	0	0	0	0	0	0	0	0	0	0	0	0	0	0	0	1	0									960	888	755
790	0	2	49	155	52	26.22	4	0	0	1	3	0	0	0	0	0	0	0	0	0	0	0	0	0	0	0	0	0	0	0	0	0	0	0	0	0	0	0	0	121	38.7	191.86	1.15	6.87	72	3.65	276	222	90
791	0	2	52	160	65	25.39	5	0	0	2	3	0	1	0	0	0	0	0	0	0	0	0	0	0	0	0	0	0	0	0	0	0	0	0	0	0	0	0	0	119	33.4	165.517	1.06	6.74	74	5.03	384	288	155
792	1	2	40	153	47	21.79	5	0	0	2	3	0	1	0	0	0	0	0	0	0	0	0	0	0	0	0	0	0	0	0	0	0	0	0	0	0	0	0	1	109	33.2	186.364	1.09	3.22	53	4.54	294	264	135
793	0	2	21	153	45	19.2	8	0	0	1	2	0	0	0	0	0	0	0	0	0	0	0	0	0	0	0	0	0	0	0	0	0	0	0	0	0	0	0	0	135	38.7	142	1.15	4.48	60	3.68	246	192	112
794	1	1	54	170	75	24.57	3	0	0	1	3	0	0	1	0	0	0	0	0	0	0	0	0	0	0	0	0	0	0	0	0	0	0	0	0	0	0	0	0	163	47.3	173.737	0.95	7.32	92	6.23	330	288	138
795	0	2	66	150	39	19.33	3	0	0	2	3	0	0	0	0	0	0	0	0	0	0	0	0	0	0	0	0	0	0	0	0	0	0	0	0	0	0	0	0	123	35.8	158.654	1.07	3.87	64	4.1	246	222	92
796	0	2	27	153	47	20.08	4	0	0	1	2	0	0	0	0	0	0	0	0	0	0	0	0	0	0	0	0	0	0	0	0	0	0	0	0	0	0	0	0	148	41.8	146	1.17	3.67	62	3.51	378	324	183
797	0	1	49	160	50	20.96	5	0	0	2	3	0	1	0	1	0	0	0	0	0	0	0	0	0	1	0	0	0	0	0	0	0	0	0	0	0	0	0	1	106	33.5	126.016	1.19	9.55	66	4.69	420	384	190
798	0	1	48	175	69	24.82	3	0	0	2	3	0	1	0	0	0	0	0	0	0	0	0	0	0	1	0	0	0	0	0	0	0	0	0	0	0	0	0	0	163	47.9	79.0323	1.13	5.24	84	3.83	234	204	78
799	0	1	60	170	66	23.05	5	0	0	1	3	0	1	0	0	0	0	0	0	0	0	0	0	0	0	0	0	0	0	0	0	0	0	0	0	0	0	0	0	121	34.7	171.717	1.1	5.41	81	4.39	342	288	163
800	0	1	55	178	71	23.12	1	0	0	1	3	0	0	1	0	0	0	1	0	0	0	0	0	1	1	1	0	0	1	1	1	0	0	0	0	0	0	0	1	109	30.5	262.687	0.99	6.01	90	3.63	450	414	212
801	0	2	55	154	45	19.98	5	0	0	1	3	0	1	0	0	0	0	0	0	0	0	0	0	0	0	0	0	0	0	0	0	0	0	0	0	0	0	0	0	146	43.5	100.758	1.36	8.52	74	5.06	336	288	130
802	0	1	76	165	54	20.5	5	0	0	2	4	0	1	0	0	0	0	0	0	0	0	0	0	0	0	0	0	0	0	0	0	0	0	0	0	0	0	0	0	120	36.1	135.065	1.22	6.83	82	3.37	600	516	186
803	1	1	64	167	60	24.17	5	0	0	2	3	0	1	0	0	0	0	0	0	0	0	0	0	0	1	0	0	0	0	0	0	0	0	0	0	0	0	0	0	131	37.5	152	1.22	9.14	109	3.63	360	330	215
804	0	1	68	170	75	27	3	0	0	1	3	0	0	1	0	0	0	0	0	0	0	0	0	0	1	0	1	0	0	1	0	1	0	1	0	1	0	0	0	125	36.4	141	1.08	8.61	96	5.64	318	300	152
805	0	2	25	162	57	22.48	8	0	0	1	2	0	0	0	0	0	0	0	0	0	0	0	0	0	0	0	0	0	0	0	0	0	0	0	0	0	0	0	0	124	35.8	150	1.13	6.28	50		324	288	128
806	0	1	46	165	49	18.07	3	0	0	1	3	0	1	0	0	0	0	0	0	0	0	0	0	0	1	0	0	0	0	0	0	0	0	0	0	0	0	0	0	128	39.2	123	1.31	7.63	69	2.32	288	240	128
807	0	2	71	153	46	18.8	1	0	0	2	4	0	0	1	0	1	0	1	0	0	0	0	0	1	0	1	0	0	1	0	0	1	0	0	0	0	1	0	1	108	31.7	135	1.1	10.18	99	3.39	432	360	190
808	0	1	75	165	66	22.77	1	0	0	1	3	0	0	1	0	0	0	0	0	0	0	0	0	0	1	1	0	0	0	1	0	1	1	1	0	1	0	0	0	132	36.7	116	1.11	6.08	101	3.13	480	396
809	0	1	64		70		7	0	0	1	4	0	0	0	0	0	0	0	0	0	0	0	0	0	0	0	0	0	0	0	0	0	0	0	0	0	0	0									1170	1116
810	0	2	67		65		3	0	0	1	3	0	0	0	0	0	0	0	0	0	0	0	0	0	0	0	0	0	0	0	0	0	0	0	0	0	0	0	0	130	38.7	134	1.08	2.71	57	5.02	300	258	134
811	0	2	62	160	60	26.95	5	0	0	2	4	0	1	1	0	0	0	1	0	0	0	0	0	0	0	0	0	0	0	0	0	0	0	0	0	0	1	1	1	91	27.5	120	1.22	6.07	61	3.11	300	246	141
812	0	1	66		55		2	0	0	1	4	0	0	0	0	0	0	0	0	0	0	0	0	0	0	0	0	0	0	0	0	0	0	0	0	0	0	0	1	115	33.5	105	1.01	7.86	65	3.21	312	240	91
813	0	2	18		55		8	0	0	1	2	0	0	0	0	0	0	0	0	0	0	0	0	0	0	0	0	0	0	0	0	0	0	0	0	0	0	0									222	156
814	0	2	44	165	52	19.8	5	0	0	1	3	0	1	0	0	0	0	0	0	0	0	0	0	0	0	0	0	0	0	1	0	0	0	0	0	0	1	0	0	148	44.1	170	1.06	3.44	53	4.51	252	222	59
815	1	2	72	155	52	21.37	1	0	0	1	3	0	0	1	0	0	0	1	0	0	0	0	0	0	0	0	0	0	0	0	1	0	0	0	0	0	0	0	0	122	34.8	172	1.04	6.81	72	6.3	450	396	191
816	0	2	50	160	55	21.48	4	0	0	1	3	0	0	0	0	0	0	0	0	0	0	0	0	0	0	0	0	0	0	0	0	0	0	0	0	0	0	0	1	88	27.2	176	1.16	5.15	51	4.49	282	210	124
817	0	1	43	168	70	24.45	5	0	0	1	3	0	1	0	0	0	0	0	0	0	0	0	0	0	1	0	1	0	0	0	0	0	0	0	0	0	1	1	0	155	45.9	151	1.2	6.67	75	5.7	312	270	149
818	0	2	33	163	56	19.2	2	0	0	1	3	0	0	0	0	0	0	0	0	0	0	0	0	0	0	0	0	0	0	0	0	0	0	0	0	0	0	0	0	135	39.7	149	1.03	3.81	45	3.19	234	180
819	0	1	20	172	58	18.6	8	0	0	1	2	0	0	0	0	0	0	0	0	0	0	0	0	0	1	0	0	0	0	0	0	0	0	0	0	0	0	0	0	174	50.6	168	1.05	3.79	62	3.92	198	156
820	0	1	62	170	55	20.07	5	0	0	1	3	0	0	1	0	0	0	0	0	0	0	0	0	0	1	0	0	0	0	1	0	0	0	1	0	1	0	0	0	133	38.4	153	1.1	5.72	71	5.24	324	264	117
821	0	2	55	160	62	24.2188	5	0	0	2	3	0	1	0	0	0	0	0	0	0	0	0	0	0	0	0	0	0	0	0	0	0	0	0	0	0	0	0	0	122	36.5	118	0.98	6.86	59	3.93	306	282	150
822	0	2	58		55	22.03	5	0	0	1	3	0	1	0	0	0	0	1	0	0	0	0	0	0	0	1	0	0	0	0	0	0	0	0	0	0	1	1	1	103	29.6	92	1.06	6.25	57	3.74	300	270
823	0	1	67	168	58	21.26	2	0	0	1	3	0	1	0	0	0	1	0	0	0	0	0	0	0	1	1	0	0	0	1	0	0	0	0	0	0	0	0	0	147	43.7	176	1.02				354	324	108
824	0	2	42	168	68	24.09	5	0	0	1	3	0	1	0	0	0	0	0	0	0	0	0	0	0	0	0	0	0	0	0	0	0	0	0	0	0	1	1	0	121	37.7	156	1.01	2.86	68	4.11	426	378	223
825	0	1	46	167	61	21.51	8	0	0	1	3	0	0	0	0	0	0	0	0	0	0	0	0	0	0	0	0	0	0	0	0	0	0	0	0	0	0	0	0	136			1.03	7.16	65	8.07	252	180
826	0	1	55	171	67	24.06	5	0	0	1	3	0	1	0	0	0	0	0	0	0	0	0	0	0	1	0	0	0	0	0	0	0	0	0	0	0	0	0	0	138	41	175	1	4.26	82	4.76	300	270
827	0	2	46	157	50	20.55	3	0	0	1	3	0	0	0	0	0	0	0	0	0	0	0	0	0	0	1	0	0	0	1	0	0	1	0	0	0	1	0	0	144	42.3	200	1.05	9.51	70	4.46	264	210	123
828	0	2	47	168	115	41.51	5	0	0	2	3	0	1	0	0	0	0	0	0	0	0	0	0	0	0	1	0	0	0	0	0	0	0	0	1	1	0	0	0	124	36.5	162	1.1	4.12	53	8.98	360	318
829	0	2	58	151	35	17.78	3	0	0	1	4	0	1	0	0	0	0	0	0	0	0	0	0	0	0	0	0	0	0	0	0	0	0	0	0	0	1	0	0	113	34.8	240	1.54	5.59	67	4.02	210	186	81
830	0	2	40	157	64	25.96	3	0	0	1	3	0	1	0	0	0	0	0	0	0	0	0	0	0	0	0	0	0	0	0	0	0	0	0	0	0	0	0	0	140	41.8	142	0.99	4.47	59	5.23	324	234	131
831	0	2	64	157	53	23.33	2	0	0	1	3	0	0	1	0	0	0	1	0	0	0	0	0	0	0	0	0	0	0	0	0	0	0	0	1	1	0	0	0	137	40.1	126	1.09	4.92	48	5.91	306	246
833	0	2	48	154	41	17.9	4	0	0	1	3	0	1	0	0	0	0	0	0	0	1	0	0	0	0	0	1	0	0	0	0	0	0	0	0	0	1	1	0	122	36.2	156	1.48	3.24	53	4.54	378	312
834	0	1	38	166	56	21.77	8	0	0	1	3	0	0	0	0	0	0	0	0	0	0	0	0	0	0	0	0	0	0	0	0	0	0	0	0	0	0	0	0	156	45.5	132	1.07	7.07	71	4.19	228	168
835	0	1	68	172	80	28.73	5	0	0	1	3	0	1	1	0	0	0	0	0	0	0	0	0	0	1	1	0	0	0	0	0	0	0	1	0	1	0	0	0	158	46.9	120	1.09	4.24	70	4.44	282	234	108
836	0	2	47	162	63	25.15	3	0	0	1	3	0	0	0	0	0	0	0	1	0	0	0	0	0	0	1	0	0	0	1	0	0	1	0	0	0	0	0	0	130	39.2	77	1.01	3.52	55	4.38	210	168
837	0	1	65	167	68	23.84	1	0	0	1	3	0	0	0	0	0	0	0	0	0	0	0	0	0	1	1	0	0	1	1	0	1	1	1	0	1	0	0	1	114	34.2	130	1.07	7.31	86	6.62	468	402
838	1	1	45	177	79	25.22	5	0	0	2	2	0	0	0	0	0	0	0	0	0	0	0	1	0	1	0	0	0	0	0	0	0	0	0	0	0	0	0	0	121	36.2	270	1.16	8.2	99	3.57	618	582	388
839	0	2	53		60		3	0	0	1	3	0	1	0	0	0	0	0	0	0	0	0	0	0	0	0	0	0	0	0	0	0	0	0	0	0	0	0	0	146	43.3	139	1.12	9.16	87	5.2	258	210	128
840	0	2	62	156	55	24.65	2	0	0	2	3	0	0	1	0	0	0	1	0	0	0	0	0	0	0	0	0	0	0	0	0	0	0	0	0	0	0	0	0	138	41.4	198	1	6.83	53	5.69	288	258
841	0	2	65	152	36	15.8	5	0	0	1	3	0	1	0	0	0	0	0	0	0	0	0	0	0	0	0	1	0	0	0	0	0	0	0	0	0	1	1	0	133	39	75	1.21	5.46	61	4.73	312	264
842	0	2	45	150	47	22.22	5	0	0	1	3	0	1	0	0	0	0	0	0	0	0	0	0	0	0	0	0	0	0	0	0	0	0	0	0	0	0	0	0	117	34.9	170	1.13	7.85	69	3.93	288	210	91
843	0	2	61	156	53	21.78	3	0	0	1	3	0	0	1	0	0	0	0	0	0	0	0	0	0	0	0	0	0	0	0	0	0	0	0	0	0	0	0	0	131	38.6	130	0.95	5.95	52	5.44	294	270
844	0	1	62	164	50	18.5901	5	0	0	2	3	0	1	0	0	0	0	0	0	0	0	0	0	0	0	0	0	0	0	0	0	0	0	0	0	0	0	0	0	139	41.3	153	1.09	4.75	73	2.88	378	282	163
845	0	1	59	162	48	19.81	5	0	0	1	3	0	0	1	0	0	0	0	0	0	0	0	0	0	0	1	0	0	0	1	0	0	1	0	0	0	0	0	0	149	43.6	121	1.07	16.03	137	3.82	282	258
846	0	1	68	170	56	19.38	5	0	0	1	3	0	0	0	0	0	0	0	0	0	0	0	0	0	0	0	0	0	0	0	0	0	0	0	0	0	1	1	0	137	40.5	138	1.01	4.2	76	4.69	234	198	71
847	0	1	18		64		8	0	0	1	3	0	0	0	0	0	0	0	0	0	0	0	0	0	0	0	0	0	0	0	0	0	0	0	0	0	0	0									228	180
848	0	2	51	156	52	21.16	5	0	0	1	3	0	0	0	0	0	0	0	0	0	0	0	0	0	0	0	0	0	0	0	0	0	0	0	1	1	0	0	0	112			0.99	7.87	71	4.88	324	276
849	0	2	54	160	56	23.05	3	0	0	1	3	0	1	0	0	0	0	0	0	0	0	0	0	0	0	0	0	0	0	0	0	0	0	0	0	0	0	0	0	130	38.9	176	1	4.71	69	3.9	372	312	170
850	0	1	50	162	68	25.37	2	0	0	2	3	0	0	1	0	0	0	0	0	0	0	0	0	0	0	1	0	0	0	1	1	0	0	1	0	1	0	0	0	149	44.3	173	1.03	5.08	75	3.71	288	252
851	0	1	64	167	70	25.1	1	0	0	1	3	0	0	0	0	0	0	0	0	0	0	0	0	0	1	1	0	0	0	1	0	0	1	0	0	0	0	0	0	129	38.6	145	1.05	6.27	86	5.6	522	438	187
852	0	2	47	165	59	19.83	5	0	0	1	3	0	1	0	0	0	0	0	0	0	0	0	0	0	0	0	0	0	0	0	0	0	0	0	0	0	0	0	0	130				6.88	68	3.26	324	264	148
853	0	1	74	172	64	23.18	5	0	0	1	3	0	0	1	0	1	0	1	0	0	0	0	0	0	1	0	0	0	0	0	0	1	0	1	0	1	1	0	1	119	36.4	102					306	252
854	0	1	83	168	83	29.41	1	0	0	1	3	0	0	1	0	0	0	1	0	0	0	0	0	0	0	0	0	0	0	0	0	0	0	0	0	0	0	0	0	120	35.7	169	1.08	7.86	88	4.51	372	288
855	0	1	68	170	72	24.34	5	0	0	1	3	0	0	0	0	0	0	0	0	0	0	0	0	0	1	0	0	0	0	0	0	0	0	0	0	0	0	0	1	113	33	121	1.24	7.08	83	3.45	402	348
856	0	2	37	150	41	18.22	5	0	0	1	2	0	1	0	0	0	0	0	0	0	0	0	0	0	0	0	0	0	0	1	0	0	0	0	0	0	0	0	0	114	33.7	110	1.11	3.77	46	2.98	246	210
857	0	1	62	171	64	21.89	1	0	0	1	3	0	0	1	0	0	0	1	0	0	0	0	0	0	1	1	0	0	0	0	0	1	1	0	1	1	0	0	1	118	36.4	161	1.11	4.6	73	3.71	630	546
858	0	2	43	155	57	24.65	3	0	0	1	3	0	0	0	0	0	0	0	0	0	0	0	0	0	0	0	0	0	0	0	0	0	0	0	0	0	0	0	0	135	40.3	155	1.04	5.04	58	4.86	360	312
859	0	1	66		62		1	0	0	1	3	0	0	1	0	0	1	0	0	0	0	0	0	1	0	1	0	0	1	0	0	0	0	0	0	0	0	0	0	144	43.7	200	1.09	8.52	111	4.87	648	600	234
860	0	2	33	157	40	16.23	5	0	0	2	3	0	1	0	0	0	0	0	0	0	0	0	0	0	0	0	0	0	0	0	0	0	0	0	0	0	1	1	0	111	33.2	123	1.1	3.91	39	4.3	336	288
861	0	2	35	160	44	17.19	4	0	0	1	3	0	0	0	0	0	0	0	0	0	0	0	0	0	0	0	0	0	0	0	0	0	0	0	0	0	0	0	0	116	34.9	238	1.13	4.23	61	3.42	240	186	110
862	0	2	49	146	65	30.49	5	0	0	1	3	0	1	0	0	0	0	0	1	0	0	0	0	0	0	0	1	0	0	0	0	1	0	0	0	0	0	0	0	144	43.1	148	1.01	4.24	72	3.93	360	342	190
863	0	1	55	165	58	21.4	1	0	0	1	3	0	0	1	0	0	0	0	0	0	0	0	0	0	0	0	0	0	0	0	0	0	0	1	0	1	0	0	0	134	40.5	122	1.03	5.57	62	10.89	552	504	225
864	0	1	70	160	46	19.53	2	0	0	1	3	0	0	1	0	0	0	0	0	0	0	0	0	0	0	0	0	0	0	0	1	0	0	0	0	0	0	0	0	130	38.5	221	1.1	7.2	73	5.01	240	216	101
865	0	2	47	156	37	16.89	3	0	0	2	3	0	1	0	0	0	0	0	0	0	0	0	0	0	0	0	1	0	0	1	0	0	1	0	0	0	1	1	0	137	40.6	148	1.08	4.31	57	5.84	252	210
866	0	1	69	167	66	23.95	1	0	0	1	4	0	0	0	0	0	0	1	0	0	0	0	0	0	1	1	0	0	0	0	0	0	0	0	0	0	0	0	0	133	41.2	167	0.99				444	348
867	0	2	29	155	43	18.73	8	0	0	1	3	0	0	0	0	0	0	0	0	0	0	0	0	0	0	0	0	0	0	0	0	0	0	0	0	0	0	0	0	141	40.7	151	1.11	3.24	55	4.39	276	210	58
868	0	2	43		68		2	0	0	1	3	0	0	0	0	0	0	0	0	0	0	0	0	0	0	0	0	0	0	0	0	0	0	0	0	0	0	0	1	88	26.8	250	1.02	7.4	87	3.54	312	270	142
869	0	2	22	163	47	17.69	8	0	0	1	2	0	0	0	0	0	0	0	0	0	0	0	0	0	0	0	0	0	0	0	0	0	0	0	0	0	0	0	0	148	42.8	170	1.15	4.44	51	3.84	264	228
870	0	1	41		79	28.7	3	0	0	1	2	0	0	0	0	0	0	0	0	0	0	0	0	0	0	0	0	0	0	0	0	0	0	0	0	0	0	0	0	133	40	147	1.02	4.99	63	4.81	264	228	105
871	0	1	56	170	70	22.86	2	0	0	1	2	0	0	0	0	0	0	0	0	0	0	0	0	0	0	0	0	0	0	0	0	0	0	0	0	0	0	0	0	144	44.1	155	1.12	6.98	76	4.08	474	426	276
872	0	2	47	160	58	22.38	5	0	0	1	3	0	1	0	0	0	0	0	1	0	0	0	0	0	0	0	0	0	0	0	0	0	0	0	0	0	0	0	0	138		81	1.41	5.13	50	5.11	378	324	205
873	1	1	55	164	76	28.26	1	0	0	1	3	0	0	1	1	0	0	0	0	0	0	0	0	0	0	0	0	0	0	1	1	0	0	0	0	0	0	0	0	136	41.3	123	0.94				468	420	190
874	0	2	51	160	48	19.95	3	0	0	2	3	0	0	0	0	0	0	0	0	0	0	0	0	0	0	0	0	0	0	0	0	0	0	0	0	0	0	0	0	119	35.9	95	1.21	3.98	55	3.56	246	216	92
875	0	1	49	170	62	24.91	5	0	0	2	3	0	1	0	0	0	0	0	0	0	0	0	0	0	0	0	0	0	0	0	0	0	0	0	0	0	0	0	0	156	44.7	113	1.17	7.36	85	3.61	456	396	224
876	0	2	69		42	20.4	5	0	0	1	3	0	0	1	0	0	0	0	0	0	0	0	0	0	0	0	0	0	0	0	0	0	0	0	0	0	0	0	0	137	40.5	96	1.2	16.12	132	2.77	594	558	342
877	0	2	55	158	60	22.4	3	0	0	1	3	0	1	0	0	0	0	0	0	0	0	0	0	0	0	0	0	0	0	0	0	0	0	0	0	0	0	0	0	115	33.2	128	1.08	7.29	78	3.61	408	366	237
878	0	2	49	157	55	20.69	5	0	0	2	4	0	1	0	0	0	0	0	0	0	0	0	0	0	0	0	0	0	0	1	0	0	0	0	0	0	1	0	1	89	25.8	60	1.48	5.1	97	2.95	336	258
879	0	1	48	166	80	29.76	8	0	0	1	2	0	0	0	0	0	0	0	0	0	0	0	0	0	0	0	0	0	0	0	0	0	0	0	0	0	0	0	0	150	43.3	142	1.04	5.69	81	3.08	300	252	105
880	0	1	68	175	58	19.59	5	1	0	1	4	0	1	1	0	0	0	0	0	0	0	0	0	0	1	0	1	0	0	1	0	0	1	0	1	1	0	1	0	129	38.6	132	1.12	9.83	89	4.89	522	456
881	0	2	76		69		1	0	0	1	2	0	0	1	0	0	0	0	0	0	0	0	0	1	0	1	0	0	1	0	0	1	1	1	0	1	0	0	1	101	29.1	133	1.07	5.81	60	3.55	402	378	182
882	0	1	63	172	62	20.95	5	0	0	1	3	0	0	0	0	0	0	0	0	0	0	0	0	0	1	0	0	0	0	0	0	0	0	0	0	0	0	0	0	135	38.9	112	1.06	6.01	76	5.3	276	228
883	0	1	56	163	64	24.08	5	0	0	1	4	0	1	0	0	0	0	0	0	0	0	0	0	0	0	0	1	0	0	0	0	1	0	0	0	0	1	1	0	149	42.7	190	1.09	6.78	79	5.32	300	252
884	0	2	54	157	55	23.44	5	0	0	1	3	0	0	0	0	0	0	0	0	0	0	0	0	0	0	0	1	0	0	0	0	0	0	0	0	0	1	0	0	123	37.1	121	1.1	4.79	78	3.71	252	216
885	0	1	66	166	64	23.23	5	0	0	1	3	0	0	1	0	0	1	1	0	0	0	0	0	0	0	0	0	0	0	0	0	0	0	0	0	0	1	0	0	138	40.2	97	1.07	6.55	87	4.11	330	300
886	0	2	64	155	56	24.97	5	0	0	1	3	0	0	1	0	0	0	0	0	0	0	0	0	0	0	0	0	0	0	0	1	0	0	0	0	0	0	0	0	144	42.5	191	0.99	5.17	67	3.64	282	240	158
887	0	1	43	175	74	25.01	8	0	0	1	3	0	0	0	0	0	0	0	0	0	0	0	0	0	0	0	0	0	0	0	0	0	0	0	0	0	0	0	0	144	43.1	128	1.16	6.11	83	3.52	276	240
888	0	2	49	160	63	25.56	5	0	0	1	3	0	0	0	0	0	0	0	0	0	0	0	0	0	0	0	0	0	0	0	0	0	0	0	0	0	0	0	0	134	40.6	209	1.03	6.44	62	4.85	246	216
889	0	2	44	160	49	19.14	4	0	0	1	2	0	0	0	0	0	0	0	0	0	0	0	0	0	0	0	0	0	0	0	0	0	0	0	0	0	0	0	0	123	36.3	128	1.13	3.83	44	2.96	354	306	207
890	0	2	59	163	55	20.7008	5	0	0	1	3	0	0	0	0	0	0	0	0	0	0	0	0	0	0	0	0	0	1	0	0	1	0	0	0	0	0	0	0	114	34.2	213	1.2	5.38	66		282	228
891	0	1	47	173	97	35.08	2	0	0	1	3	0	0	1	0	0	0	1	1	0	0	0	0	0	0	0	0	0	1	0	1	0	0	0	0	0	1	1	0	151	43.1	159	1.11	8.51	91	3.12	246	216
892	0	1	55		80	31.64	5	1	0	1	3	0	0	1	0	0	0	0	1	0	0	0	0	0	1	1	0	0	1	0	1	1	0	1	0	1	0	0	0	128	39.6	174	1.05	8.74	108	3.73	540	480
893	0	2	21	153	51	21.63	8	0	0	1	3	0	0	0	0	0	0	0	0	0	0	0	0	0	0	0	0	0	0	0	0	0	0	0	0	0	0	0	0	127	37.3	281	1.13	3.51	54	3.31	294	234	90
894	0	2	61	160	60	23.44	8	0	0	1	2	0	0	1	0	0	0	0	0	0	0	0	0	0	0	0	0	0	0	1	0	0	0	1	0	1	0	0	0	120	35.6	284	1.06	4.39	61	3.59	192	150
895	0	2	56	158	42	20.03	5	0	0	2	2	0	0	0	0	0	0	0	0	0	0	0	0	0	0	0	0	0	0	0	0	0	0	0	0	0	0	0	0	115	33.7	91	1.13	7.45	80	3.72	258	240
896	0	1	69	165	52	24.22	1	0	0	1	3	0	0	0	0	0	0	0	0	0	0	0	0	0	1	0	0	0	0	0	0	0	0	0	0	0	0	0	1	103	32.3	120	0.99	14.62	123	5.83	408	318
897	0	1	45	171	36	20.36	5	0	0	1	3	0	0	0	0	0	0	0	0	0	0	0	0	0	0	0	0	0	0	0	0	0	0	0	0	0	0	0	0	161	49.4	179	1.05	6.52	79	4.63	300	228
898	0	2	50	154	48	21.5	5	0	0	1	4	0	1	0	0	0	0	1	0	0	0	0	0	0	0	0	0	0	0	1	0	0	0	0	0	0	1	1	0	163	49	201	1.09	8.14	73	5.05	336	306	204
900	0	1	66	166	70	25.77	1	0	0	2	3	0	0	1	0	0	0	1	0	0	0	0	0	1	1	1	0	0	0	1	0	1	1	1	0	1	0	0	0	129	39.6	147	1	4.91	104	3.49	450	408
901	0	2	69	160	46	18.66	3	0	0	2	3	0	0	1	0	1	0	0	0	0	0	0	0	0	0	0	0	0	0	1	0	0	0	0	0	0	1	0	1	64	18.8	101	0.96	13.85	210	3.63	306	252
902	0	2	64	145	51	25.45	8	0	0	1	3	0	0	1	0	0	0	0	0	0	0	0	0	0	0	0	0	0	0	0	1	0	0	0	0	0	0	0	0	127	37.3	171	1.07	5.04	43	4.29	216	174
903	0	2	55	160	50	21.49	5	0	0	2	4	0	1	0	0	0	0	0	0	0	0	0	0	0	0	0	1	0	0	0	0	0	1	1	0	1	1	1	1	101	32.1	97	1.14	6.33	50	3.7	360	306
904	0	1	66	168	60	21.26	2	0	0	1	3	0	1	0	0	0	0	0	0	0	0	0	0	0	1	0	0	0	0	0	0	0	0	0	0	0	0	0	1	113	35.3	96	1.05	7.77	84	5.91	378	240
905	0	2	50	157	48	20.13	5	0	0	1	3	0	1	0	0	0	0	0	0	0	0	0	0	0	0	0	0	0	0	0	0	0	0	0	0	0	0	0	0	140	41.9	256	1.07	6.38	85	3.39	270	240	123
906	0	2	62	160	52	20.83	5	0	0	1	3	0	0	0	0	0	0	0	0	0	0	0	0	0	0	0	1	0	0	0	1	0	0	0	1	1	0	1	0	133	41	158	0.98	4.97	78	4.96	282	210
907	0	1	42	168	50	18.91	5	0	0	2	3	0	1	0	0	0	0	0	0	0	0	0	0	0	0	0	0	0	0	0	0	0	0	0	0	0	0	0	0	134	40.3	96	1.39	5.73	92	4.02	204	174
908	0	1	43	170	54	18.64	2	0	0	1	3	0	0	0	0	0	0	0	0	0	0	0	0	0	1	0	0	0	0	0	0	0	0	0	0	0	0	0	1	111	34.1	164		3.64	59	4.05	210	180
909	0	2	58	170	61	23.1	5	0	0	1	3	0	1	0	0	0	0	0	0	0	0	0	0	0	0	0	0	0	0	0	0	0	0	0	0	0	0	0	0	130	38.7	168	1.11	5.45	67	5.09	282	228	97
910	0	2	59	160	51	19.81	7	0	0	1	3	0	0	0	0	0	0	0	0	0	0	0	0	0	0	0	0	0	0	0	0	0	0	0	0	0	0	0	0	124	37.2	141	1.09	10.64	74	5.07	378	318	135
911	0	2	38		60	25.27	5	0	0	2	3	0	1	0	0	0	0	0	0	0	0	0	0	0	0	0	0	0	0	0	0	0	0	0	0	0	0	0	0	115	35	195	1.16	2.83	77	3.32	210	174
912	0	1	38	177	53	17.4	4	0	0	1	3	0	0	0	0	0	0	0	0	0	0	0	0	0	1	0	0	0	0	0	0	0	0	0	0	0	0	0	0	126	37.2	193	1.14	10.42	60	3.49	288	240
913	0	1	47	176	73	25.18	3	0	0	1	2	0	0	0	0	0	0	0	0	0	0	0	0	0	0	0	0	0	0	0	0	0	0	0	0	0	0	0	0	149	45	100	0.99	6.74	72	5.63	198	162	91
914	0	1	73	172	72	25.38	1	0	0	1	3	0	0	0	0	0	0	0	0	0	0	0	0	0	0	1	1	0	0	0	0	1	0	0	0	0	0	0	0	143	42.3	130	0.98	5.08	81	4.9	420	348
915	0	1	63	173	63	23.18	2	0	0	1	3	0	1	1	0	0	0	0	1	0	0	0	0	0	0	1	0	0	0	0	0	1	0	0	1	1	0	1	0	125	38	167	1.14	4.14	69	3.53	204	174	72
916	0	2	37	159	62	25.06	4	0	0	1	2	0	0	0	0	0	0	0	0	0	0	0	0	0	0	0	0	0	0	0	0	0	0	0	0	0	0	0	0	118	35.2	194	1.13	2.79	52	3.42	228	198
917	0	1	61	172	67	23.92	1	0	0	1	3	0	0	0	0	0	0	0	0	0	0	0	0	0	1	1	0	0	1	1	0	1	0	0	0	0	0	0	0	127	37.6	212	1.02	6.04	73	3.81	378	306
918	0	1	38	172	69	23.49	3	0	0	1	2	0	0	0	0	0	0	0	0	0	0	0	0	0	0	0	0	0	0	0	0	0	0	0	0	0	0	0	0	140	43.9	253	1.04	3.29	72	5.18	234	174
919	0	1	25	168	75	26.93	4	0	0	1	3	0	0	0	0	0	0	0	0	0	0	0	0	0	1	0	0	0	0	0	0	0	0	0	0	0	0	0	0	151	46.4	175	1.16	3.89	67	3.75	216	198
920	0	1	57	170	69	23.32	7	0	0	2	3	0	0	1	0	0	0	0	0	0	0	0	0	0	1	0	0	0	0	0	0	0	0	0	0	0	0	0	0	150	43.5	129	1.1	7.45	81	4.76	348	312	115
921	0	2	63	158	56	23.24	5	1	0	1	3	0	1	0	0	0	0	0	0	0	0	0	0	0	0	0	1	0	0	1	0	0	0	0	0	0	0	1	0	142	44.1	143	1.28	5.66	81	5.59	456	378	190
922	0	2	27		60		5	0	0	1	3	0	0	0	0	0	0	0	1	0	0	0	0	0	0	0	1	0	0	0	0	0	0	0	0	0	0	0	1	108	34.3	243	1.45	5.5	60	3.89	300	186
923	0	1	62	165	64	23.51	5	0	0	2	2	0	0	0	0	0	0	0	0	0	0	0	0	0	0	0	0	0	0	0	0	0	1	0	0	0	0	0	0	132	38.9	142	1	5.53	79	4.32	282	240
924	0	2	19		61		8	0	0	1	2	0	0	0	0	0	0	0	0	0	0	0	0	0	0	0	0	0	0	0	0	0	0	0	0	0	0	0									294	222	132
925	0	2	40	162	62	22.5	8	0	0	1	3	0	0	0	0	0	0	0	0	0	0	0	0	0	0	0	0	0	0	0	0	0	0	0	0	0	0	0	0	133	38.9	251	1.02	4.63	80	4.66	240	198
926	0	1	31	170	65	22.32	5	0	0	1	4	0	0	0	0	0	0	0	0	0	0	0	0	0	0	0	0	0	0	0	0	0	0	0	0	0	0	0	0	143	45.4	167	1.14	3.76	81	3.09	402	360	226
927	0	1	58	168	79	27.9904	3	0	0	1	3	0	1	0	0	0	0	0	0	0	0	0	0	0	0	0	0	0	0	0	0	0	0	0	0	0	0	0	0	155	46.2	139	0.98	5.74	69	3.72	270	240
928	0	1	53	165	49	19.05	2	0	0	1	3	0	0	0	0	0	0	0	0	0	0	0	0	0	0	0	0	0	0	0	0	0	0	0	0	0	1	1	0	139	40.4	136	1.1	5.26	64	4.03	198	174
929	0	1	48	176	86	28.41	2	0	0	1	3	0	1	0	0	0	1	0	0	0	0	0	0	0	0	0	0	0	0	0	0	0	0	0	0	0	0	0	0	137	40.3	99	1.09	4.9	69	3.93	222	198
930	0	2	56	164	56	22.31	3	0	0	1	2	0	0	1	0	0	0	1	0	0	0	0	0	0	0	0	0	0	0	0	1	0	0	0	0	0	0	0	0	119	35.4	170	1.05	8.57	53	3.92	168	144
931	0	1	42	170	60	24.39	3	0	0	1	3	0	0	0	0	0	0	0	0	0	0	0	0	0	0	0	0	0	0	0	0	0	0	0	0	0	0	0	0	153	47.8	180	1.01	4.31	78	5.29	204	174
932	0	2	49	160	46	18.75	3	0	0	1	2	0	1	0	0	0	0	0	0	0	0	0	0	0	0	0	1	0	0	0	0	0	0	0	0	0	1	0	0	158	48	229	1.12	8.44	82	3.97	210	168
933	0	2	71	150	56	26.24	1	0	0	2	3	0	0	1	0	0	0	1	0	0	0	0	0	0	0	0	0	0	0	0	0	0	0	0	0	0	0	0	0	128	40.4	193	0.97	5.44	75	5.1	378	330	105
934	0	1	47	172	57	19.2672	5	0	0	1	3	0	0	0	0	0	0	0	0	0	0	0	0	0	1	0	0	0	0	0	0	0	0	0	0	0	0	0	0	130	41.5	109	1.09	5.43	71	5.07	288	252	147
935	0	2	44	156	44	17.63	5	0	0	1	3	0	1	0	0	0	0	0	0	0	0	0	0	0	0	1	0	0	0	0	0	0	0	0	0	0	1	1	0	129	38.1	93	1.04	6.02	59	4.75	306	282	165
936	0	2	60	158	52	20.96	5	0	0	1	3	0	1	0	0	0	0	0	0	0	0	0	0	0	0	0	1	0	0	0	0	0	0	0	0	0	0	0	0	111	34.4	119	1.17	6.39	86	3.53	276	234
937	0	2	60	164	71	27.89	5	0	0	1	3	0	0	0	0	0	0	0	0	0	0	0	0	0	0	0	0	0	0	0	0	0	1	0	0	0	1	0	0	134	41.8	172	1	4.94	64	6	288	246
938	0	2	58	155	44	18.3143	5	0	0	2	3	0	1	0	0	0	0	0	0	0	0	0	0	0	0	0	0	0	0	0	0	0	0	0	0	0	0	0	0	129	37	120	1.28	10.57	143	3.98	366	300
939	0	2	49	163	66	26.44	3	0	0	1	3	0	0	0	0	0	0	0	0	0	0	0	0	0	0	0	0	0	0	0	0	0	0	0	0	0	0	0	0	115	35.3	159	1.12	4.29	63	3.5	222	162
940	0	1	75	170	97	33.56	1	0	0	1	3	0	0	1	0	0	0	1	0	1	0	0	0	0	1	1	0	0	1	0	0	1	0	1	0	1	0	0	0	145	45.7	163	1.07	6.94	61	3.15	396	336	162
941	0	2	56	155	42	20.4	8	0	0	1	2	0	0	0	0	0	0	0	0	0	0	0	0	0	0	0	0	0	0	0	0	0	0	0	0	0	0	0	0	122	35.9	149	1.04	6.56	65	3.12	186	138	61
942	0	1	63	175	69	22.53	2	0	0	1	2	0	0	0	0	0	0	0	0	0	0	0	0	0	1	0	0	0	0	0	0	0	0	0	0	0	0	0	0	141	42.4	136	1.14	7.61	84	4.52	246	204
943	0	2	40		60		8	0	0	1	2	0	0	0	0	0	0	0	0	0	0	0	0	0	0	0	0	0	0	0	0	0	0	0	0	0	0	0	1	78	26.9	152	1.08	4.01	54	2.42	234	186	76
944	0	1	60	170	69	24.62	3	0	0	1	2	0	1	1	0	0	0	1	0	0	0	0	0	0	0	0	0	0	0	0	0	0	0	0	0	0	0	0	0	157	46.9	151	0.99	7.81	89	5.06	402	354
945	0	2	61	148	43	19.63	3	0	0	2	3	0	1	0	0	0	0	0	0	0	0	0	0	0	0	0	0	0	0	0	0	0	0	0	0	0	0	0	0	141	43.2	77	1.02	7.79	65	3.66	228	180
946	0	2	57		60	24.03	5	0	0	2	3	0	1	0	0	0	0	0	0	0	0	0	0	0	0	1	0	0	0	0	0	0	0	0	0	0	1	1	0	129	39.8	172	1.07	6.58	60	5.09	354	294	207
947	0	1	62		60		2	0	0	1	3	0	0	0	0	0	0	0	0	0	0	0	0	1	1	1	0	0	1	0	0	1	0	0	0	0	0	0	0	124	38.5	275	1.15	7.63	73	3.71	450	408	215
948	0	1	43	172	60	20.76	3	0	0	1	2	0	0	0	0	0	0	0	0	0	0	0	1	0	1	0	0	1	0	0	0	0	0	0	0	0	0	0	0	128	38.6	147	1.07	4.36	68	3.73	198	162
949	0	2	37	156	52	21.37	5	0	0	2	3	0	1	0	0	0	0	0	0	0	0	0	0	0	0	0	1	0	0	0	0	0	0	0	0	0	1	0	0	133	40	291	1.03	4.26	56	4.39	234	192
950	0	2	44	163	56	21.45	5	0	0	1	2	0	1	0	0	0	0	0	0	0	0	0	0	0	0	1	0	0	0	0	0	0	0	0	0	0	0	0	0	122	36.1	85	1.07	4.39	55	3.9	288	264
951	0	1	52	173	74	27.38	3	0	0	1	3	0	1	0	0	0	0	0	0	0	0	0	0	0	0	0	0	0	0	0	0	0	0	0	0	0	0	0	0	164	48.4	140	1.1	4.63	78	4.26	408	378	224
952	0	1	62	160	60	23.44	2	0	0	1	3	0	0	1	0	0	0	0	0	0	0	0	0	0	1	0	0	0	0	0	0	0	0	0	0	0	1	0	0	140	41.8	249	0.92	6.12	71	8.06	252	216
953	0	2	59	155	44	18.31	4	0	0	2	3	0	0	1	0	0	0	0	0	0	0	0	0	0	0	0	0	0	0	0	0	0	0	0	0	0	0	0	0	134	40.1	107	1.02	9.55	68	3.79	336	294	196
954	0	1	49	176	76	24.54	2	0	0	1	3	0	0	1	0	0	0	0	0	0	0	0	0	0	0	0	0	0	0	0	0	0	0	1	0	1	0	0	0	152	45.6	121	1.09	6.66	100	2.78	360	330	216
955	0	2	46	160	53	20.31	5	0	0	1	3	0	1	0	0	0	0	0	0	0	0	0	0	0	0	0	0	0	0	0	0	0	0	0	0	0	1	1	0	150	44.5	117	1.14	8.07	66	4.09	294	270	168
956	0	2	61	159	65	26.9	5	0	0	1	3	0	0	0	0	0	1	0	0	0	0	0	0	0	0	0	0	0	0	1	0	0	0	0	0	0	1	1	0	127	39.5	99	1.07	5.39	78	3.55	240	204
957	0	2	69		68		5	0	0	1	2	0	1	0	0	0	0	0	0	0	0	0	0	0	0	0	0	0	0	0	0	0	0	0	0	0	1	0	0	129	39.2	112	1.07	7.02	69	2.95	354	306
958	0	1	44	165	58	22.04	3	0	0	1	3	0	0	0	0	0	0	0	0	0	0	0	0	0	0	0	0	0	0	0	0	0	0	0	0	0	0	0	0	146	43.5	190	1.05	7	98	4.88	252	210
959	0	2	55	155	50	21.23	2	0	0	1	3	0	0	0	0	0	0	0	0	0	0	0	0	0	0	0	0	0	0	0	0	0	0	0	0	0	0	0	0	146	42.6	148	0.99	6.24	78	7.1	288	210
960	0	1	46	173	75	26.06	5	0	0	1	3	0	1	0	0	0	0	0	0	0	0	0	0	0	1	0	0	0	0	0	0	0	0	0	0	0	0	0	0	149	43.2	162	1.11	4.75	81	4.11	246	180
961	0	2	40	157	56	22.72	8	0	0	1	2	0	0	0	0	0	0	0	0	0	0	0	0	0	0	0	0	0	0	0	0	0	0	0	0	0	0	0	0	141	41.3	203	0.97	4.05	51	3.84	312	240
962	0	2	39	160	65	25.53	8	0	0	1	2	0	0	0	0	0	0	0	0	0	0	0	0	0	0	0	0	0	0	0	0	0	0	0	0	0	0	0	0	138	41.1	285	1.02	3.5	53	5.27	288	228	123
963	0	2	44	160	51	19.92	7	0	0	1	3	0	0	0	0	0	0	0	0	0	0	0	1	0	0	0	0	0	0	0	0	0	0	0	0	0	0	0	0	124	38.3	261	1.15	2.9	48	7.8	438	402	289
964	0	1	60	170	70	24.22	5	0	0	1	3	0	1	1	0	0	0	1	0	0	0	0	0	0	0	0	0	0	0	0	1	0	0	0	1	1	0	0	0	139	41.3	108	1.06	5.09	93	3.06	324	282	181
965	0	1	62	167	68	25.1	3	0	0	1	3	0	1	1	0	0	0	0	0	0	0	0	0	0	1	1	0	0	0	1	0	0	0	0	0	0	0	0	0	136	42.6	167	1.09	5.62	81	3.73	228	198
966	0	1	75	172	71	24.28	3	0	0	1	3	0	1	0	0	0	0	0	0	0	0	0	0	0	0	1	0	0	0	0	0	0	0	0	0	0	0	0	0	139	42.6	151	1.06	8.49	99	5.22	348	228
967	0	1	57	164	56	21.68	7	0	0	1	3	0	0	1	0	0	0	0	0	0	0	0	0	0	1	0	0	0	0	0	1	0	1	0	0	0	0	0	0	150	46.7	202	1.07	5.41	77	3.56	564	510	248
968	0	1	23	187	104	29.74	7	0	0	2	3	0	0	0	0	0	0	0	0	0	0	0	0	0	0	0	0	0	0	0	0	0	0	0	0	0	0	0	0	153	49.2	253	1.16	5.09	77	4.24	582	510	305
969	0	2	61	165	43	17.67	5	0	0	1	3	0	1	0	0	0	0	0	0	0	0	0	0	0	0	0	0	0	0	0	0	0	0	0	0	0	1	1	0	162	47.3	132	0.99	9.78	90	6.03	420	360
970	0	1	59	165	70	25.71	3	0	0	1	3	0	0	1	0	0	0	0	0	0	0	0	0	0	1	0	0	0	0	1	1	1	1	0	0	0	0	0	0	126	37	269	1.04	7.19	113	4.05	240	210
971	0	2	37	157	62	25.36	4	0	0	1	2	0	0	0	0	0	0	0	0	0	0	0	0	0	0	0	0	0	0	0	0	0	0	0	0	0	0	0	0	127	36.7	200	0.96	4.88	62	4.22	252	198
972	0	1	49		90		7	0	0	1	5	0	0	1	0	0	0	0	0	0	0	0	0	0	0	0	0	0	0	0	0	0	0	0	0	0	0	0									780	660
973	0	1	67	161	60	18.9	1	0	0	1	3	0	0	1	0	0	0	0	0	0	0	0	0	0	1	1	0	0	1	1	0	1	1	1	0	1	0	0	0	125	38.3	130	0.97				420	372
974	0	1	57	158	71	29.24	3	0	0	1	2	0	1	1	0	0	0	0	0	0	0	0	0	0	0	0	0	0	0	0	1	0	0	1	0	1	0	0	0	153	47.6	270	1	3.12	72	3.74	360	336
975	0	2	49	155	48	20.81	3	0	0	1	3	0	0	0	0	0	0	0	0	0	0	0	0	0	0	0	0	0	0	0	0	0	0	0	0	0	0	0	0	145	42.7	106	1.07	6.38	58	4.7	306	240
976	0	2	30	147	30	14.81	4	0	0	1	3	0	0	0	0	0	0	0	0	0	0	0	0	0	0	0	0	0	0	0	0	0	0	0	0	0	0	0	0	129	38.8	118	1.03	4.01	47	2.88	198	174	41
977	0	1	66	158	54	20.83	2	0	0	2	3	0	0	1	0	0	0	0	0	0	0	0	0	0	1	0	0	0	0	0	0	0	0	0	0	0	0	0	0	128	38.6	103	1.05	9.33	77	4.3	318	288	168
978	0	1	53	178	84	26.97	8	0	0	1	2	0	0	0	0	0	0	0	0	0	0	0	0	0	1	0	0	0	0	0	0	0	0	0	0	0	0	0	0	136	41	158	0.99	3.9	67	4.92	210	162
979	0	1	65	164	55	20.2	2	0	0	1	3	0	0	0	0	0	0	0	0	0	0	0	0	0	1	0	0	0	0	0	0	0	0	0	0	0	0	0	0	131	40.2	120	0.95	6.68	59	5.57	318	288
980	0	2	48	160	66	26.17	3	0	0	1	2	0	0	0	0	0	0	0	0	0	0	0	0	0	0	0	0	0	0	0	0	0	0	0	0	0	0	0	0	131	41.2	122	0.98	8.06	70	4.08	222	192
981	0	2	46	156	49	20.13	4	0	0	1	3	0	0	0	0	0	0	0	0	0	0	0	0	0	0	0	0	0	0	0	0	0	1	0	0	0	1	0	1	108	32.8	100	1.03	9.08	51	2.95	288	246
982	0	1	50	173	72	24.39	3	0	0	1	3	0	0	1	0	0	0	0	0	0	0	0	0	0	1	0	0	0	0	0	0	0	0	0	0	0	0	0	0	164	48.9	150	0.92	9.49	96	5.69	324	288
983	0	2	66	158	49	22	3	0	0	2	3	0	0	0	0	0	0	0	0	0	0	0	0	0	0	0	0	0	0	0	0	0	0	0	0	0	0	0	0	127	39.9	250	1	3.52	38	4.81	234	198
984	0	1	47	172	67	23	1	0	0	1	4	0	0	0	0	0	0	1	0	0	0	0	0	0	0	1	0	0	0	0	0	0	0	0	0	0	0	0	0	153	45.4	201	0.97	4.36	50	6.05	438	378	171
985	0	2	52		50		5	0	0	1	3	0	0	0	0	0	0	0	0	0	0	0	0	0	0	0	0	0	0	0	0	0	0	0	0	0	0	0	1	67							630	594
986	0	2	63	156	42	17.73	3	0	0	1	3	0	0	0	0	0	1	0	1	0	0	0	0	0	0	0	0	0	0	0	0	0	0	0	0	0	1	0	0	135	41.4	138	0.98	11.82	77	5.91	210	162
987	0	2	60	158	50	21.23	5	0	0	2	4	0	1	0	0	0	0	1	0	0	0	0	0	0	0	0	0	0	0	0	0	0	0	0	0	0	0	0	0	110	32.6	198	1.36	3.87	56	2.02	384	336
988	0	2	40	150	37	16.8	8	0	0	1	3	0	0	0	0	0	0	0	0	0	0	0	0	0	0	0	0	0	0	0	0	0	0	0	0	0	0	0	0	128	39.3	197	1.14	6.4	64	5.42	252	198
989	0	2	66	155	63	25.89	5	0	0	1	3	0	0	0	0	0	0	0	0	0	0	0	0	0	0	1	0	0	0	0	0	0	0	0	0	0	1	0	0	115	34.7	121	1.02	2.74	50	4.87	288	252	114
990	0	1	45		60	21.51	5	1	0	2	3	0	0	0	0	0	0	0	0	0	0	0	0	0	1	0	0	0	0	0	0	0	0	0	0	0	0	0	0	137	42.1	117	0.91	4.66	68	5.05	336	294	106
991	0	1	54	167	50	19.6	5	0	0	1	3	0	0	0	0	0	0	0	0	0	0	0	0	0	0	0	0	0	0	0	0	0	0	0	0	0	0	0	1	114	34.2	166	1.11	5.61	77	2.62	378	324
992	0	1	49	172	60	20.28	5	0	0	1	3	0	1	0	0	0	0	0	0	0	0	0	0	0	0	0	0	0	0	0	0	0	1	0	0	0	0	1	0	133	38.9	177	1.22	6.01		2.67	354	306	178
993	0	2	32	156	61	24.44	8	0	0	1	2	0	0	0	0	0	0	0	1	0	0	0	0	0	0	0	0	0	0	0	0	0	0	0	0	0	0	0	0	115	35.8	271	0.99	3.15	41	3.97	240	198	74
994	0	2	25	157	58	19.56	8	0	0	1	3	0	0	0	0	0	0	0	0	0	0	0	0	0	0	0	0	0	0	0	0	0	0	0	0	0	0	0	0	129	38.9	159	1.04	4.71	56	3.22	258	222
995	0	2	47	155	72	29.97	4	0	0	2	3	0	1	0	0	0	0	0	0	0	0	0	0	0	0	0	0	0	0	0	0	0	0	0	0	0	0	0	0	149	46.4	257	0.98	6.62	43	5.35	210	156
996	0	2	18	160	59	22.76	8	0	0	1	2	0	0	0	0	0	0	0	0	0	0	0	0	0	0	0	0	0	0	0	0	0	0	0	0	0	0	0	0	128	37.9	179	1.06	3.68	47	3.21	276	216	143
997	0	2	55	162	54	22.1	5	0	0	2	3	0	1	0	0	0	1	1	0	0	0	0	0	0	0	0	1	0	0	1	0	0	0	0	0	0	1	0	0	113	34.8	97	1.16	7.57	56	3.86	378	348
998	0	1	50	170	58	21.3	7	0	0	1	3	0	0	0	0	0	0	0	0	0	0	0	0	0	0	0	0	0	0	0	0	0	0	0	0	0	0	0	0	127	37.7	86	1	4.99	52	3.45	324	252
999	0	1	58		66	25.34	5	0	0	1	3	0	1	0	0	0	0	0	0	0	0	0	0	0	1	1	0	0	0	0	0	0	0	0	0	0	1	0	0	148	44	85	1.01	5.74	59	2.98	312	282
1000	0	2	18		44	17.4	8	0	0	1	2	0	0	0	0	0	0	0	0	0	0	0	0	0	0	0	0	0	0	0	0	0	0	0	0	0	0	0	0	143	43.7	194	1.02	3.63	56	3.87	228	186
1001	0	2	66	150	43	21.33	4	0	0	1	2	0	0	0	0	0	0	0	0	0	0	0	0	0	0	0	0	0	0	0	0	0	0	0	0	0	0	0	1	108	31.9	98	0.91	5.94	38	3.85	258	186
1002	0	2	47	158	50	21.64	2	0	0	1	3	0	1	0	0	0	0	0	1	0	1	0	0	0	0	0	1	0	0	1	0	0	0	0	0	0	0	0	0	134	40.7	158	1.03	6.77	61	3.31	306	270
1003	0	1	44	165	54	20.32	4	0	0	1	3	0	0	0	0	0	0	0	0	0	0	0	0	0	1	0	0	0	0	0	0	0	0	0	0	0	0	0	0	135	41.6	140	0.99	5.84	87	3.42	306	282
1004	0	1	60	165	49	18.9	7	0	0	1	3	0	0	0	0	0	0	0	0	0	0	0	0	0	1	0	0	0	0	0	0	0	0	0	0	0	0	0	1	115	35.4	114	1.08	10.51	78	2.99	450	426	181
1005	0	2	39		64		5	0	0	1	3	0	0	0	0	0	0	0	0	0	0	0	0	0	0	0	0	0	0	0	0	0	0	0	0	0	0	0	1	64	20.2						276	240	160
1006	0	1	54	172	60	20.38	2	0	0	1	2	0	0	1	0	0	0	0	0	0	0	0	0	0	0	0	0	0	0	0	0	0	0	0	0	0	0	0	0	134	42.7	278	1.02	7.41	70	3.86	246	216
1007	0	2	49		64	25	5	0	0	2	3	0	1	0	0	0	0	1	0	0	0	0	0	0	0	0	0	0	0	0	0	0	0	0	0	0	0	0	0	143	45.8	194		4.06	52	3.03	288	216
1008	0	2	52	163	57	21.45	2	0	0	1	3	0	0	1	0	0	0	0	0	0	0	0	0	0	0	0	0	0	0	0	0	0	0	0	0	0	0	0	0	129	38.9	127	0.99				366	306
1009	0	2	23		68	19.3	8	0	0	1	2	0	0	0	0	0	0	0	0	0	0	0	0	0	0	0	0	0	0	0	0	0	0	0	0	0	0	0	0	126	37.7	201	1.08				258	216	118
1010	0	2	41	165	65	26.71	5	0	0	2	3	0	1	0	0	0	0	0	0	0	0	0	0	0	0	0	0	0	0	0	0	0	0	0	0	0	0	0	0	143	44	149	1.19	7.31	94	3.44	342	300	182
1011	0	1	63	162	55	21.34	1	0	0	1	2	0	0	0	0	0	0	1	0	0	0	0	0	0	1	0	0	0	0	0	0	0	1	0	0	0	0	0	1	108	33.2	109	1.02	7.87	74	4.81	480	462	189
1012	0	2	52	157	43	17.24	5	0	0	2	3	0	1	0	0	0	0	0	0	0	1	0	0	0	0	0	0	0	0	0	0	0	0	0	0	0	1	0	1	98	30.9	115	1.17	6.78	88	3.05	462	420
1013	0	2	57	160.5	49	19.14	5	0	0	2	3	0	1	0	0	0	0	0	0	0	0	0	0	0	0	0	0	0	0	0	0	0	0	0	0	0	1	0	1	103	31.4	135					306	288
1014	0	1	66	172	72	24.34	1	0	0	1	4	0	0	1	0	0	0	0	0	0	0	0	0	0	1	0	0	0	1	1	0	1	1	0	0	0	0	0	0	139	43.6	162	0.93	4.99	81	4.19	498	432
1015	0	1	60	168	70	25.26	5	0	0	1	3	0	1	0	0	0	0	0	0	0	0	0	0	0	0	0	1	0	0	1	0	0	0	0	1	1	1	1	0	136	41.2	236	1.03	5.99	61	5.48	210	180
1016	0	1	50	177	66	20.83	5	0	0	1	3	0	0	0	0	0	0	0	0	0	0	0	0	0	1	0	0	0	0	0	0	0	0	0	0	0	0	0	0	138	42.5	142	0.97	7.28	74	3.79	264	240
1017	0	2	65	160	51	22.22	1	0	0	1	3	0	0	0	0	0	0	0	0	0	0	0	0	0	1	0	0	0	0	0	0	0	0	0	0	0	0	0	0	128	39.2	336	0.94	6.28	58	4.45	450	366
1018	0	1	61	163	71	26.91	3	0	0	2	3	0	1	0	0	0	0	0	0	0	0	0	0	0	0	0	0	0	0	0	0	0	0	0	0	0	0	0	0	151	46	115	1.04	7.01	77	4.11	348	306
1019	0	2	62		53		7	0	0	1	4	0	0	0	0	0	0	0	0	0	0	0	0	0	0	0	0	0	0	0	0	0	0	0	0	0	0	0	1	87	27.2	137					702	654
1020	0	2	43	165	52	21.08	2	0	0	2	3	0	0	0	1	0	0	0	0	0	0	0	0	0	0	0	0	0	0	1	0	0	0	0	0	0	1	0	0	133	42	202					306	252
1021	0	2	45	165	53	19.74	5	0	0	1	3	0	1	0	0	0	0	0	0	0	0	0	0	0	0	0	0	0	0	0	0	0	0	0	0	0	0	0	0	130	40.1	120	1.08	5.46	66	4.16	288	258
1022	0	2	48	160	60	23.73	3	0	0	1	2	0	0	0	0	0	0	0	0	0	0	0	0	0	0	0	0	0	0	0	0	0	0	0	0	0	0	0	0	115	35.3	145	1.07	4.86	64	4.02	228	192
1023	0	1	56	166	55	19.96	5	0	0	2	3	0	1	0	0	0	0	0	0	0	0	0	0	0	1	0	0	0	0	0	0	0	0	0	0	0	0	0	0	127	40.2	133	1.03	7.75	70	3.83	264	222
1024	0	1	61	180	85	27.76	2	0	0	1	3	0	0	0	0	0	0	0	0	0	0	0	1	0	1	0	0	0	0	0	0	0	0	0	0	0	0	0	1	112	35	382	1	2.99	70	4.97	246	216
1025	0	2	74	150	49	21.21	1	0	0	1	2	0	0	0	0	0	0	0	0	0	0	0	0	0	0	0	0	0	0	0	0	0	0	0	0	0	0	0	0	128	39.5	145	1	5.87	48	2.92	432	360
1026	0	1	25	178	62	20.52	2	0	0	1	2	0	0	0	0	0	0	0	0	0	0	0	0	0	0	0	0	0	0	0	0	0	0	0	0	0	0	0	0	144	46.2	141	1.04	5.52	76	3.47	240	198
1027	0	2	46	155	43	17.898	8	0	0	1	2	0	0	0	0	0	0	0	0	0	0	0	0	0	0	0	0	0	0	0	0	0	0	0	0	0	0	0	0	143	44.5	194	0.87	5.11	47	5.17	216	168	74
1028	0	1	59	167	63	21.9	4	0	0	2	3	0	1	0	0	0	0	0	0	0	0	0	0	0	0	1	0	0	0	0	0	0	1	0	0	0	1	1	0	146	44.6	167	1.12	4.77	77	4.91	168	150
1029	0	2	46		50		5	0	0	1	3	0	0	0	0	0	0	0	0	0	0	0	0	0	0	0	0	0	0	0	0	0	0	0	0	0	0	0	1	81	28.6		1.04				240	198
1030	0	2	46	158	63	24.61	8	0	0	1	2	0	0	0	0	0	0	0	0	0	0	0	0	0	0	0	0	0	0	0	0	0	0	0	0	0	0	0	0	123	38.4	149	1.12	4.8	56	5.52	192	162	72
1031	0	2	58	160	56	22.07	1	0	0	1	3	0	0	0	0	0	0	1	0	1	0	0	0	0	0	1	0	0	0	0	0	0	0	0	0	0	0	0	0	118	35.5	279	0.96	5.5	63	5.89	474	408	219
1032	0	1	54	170	88	31.14	7	0	0	1	3	0	0	1	0	0	0	0	0	0	0	0	0	0	1	1	0	0	0	1	0	0	0	1	0	1	1	0	0	134	40.6	274	0.97	6.86	87	4.9	318	294
1033	0	1	56		65		5	0	0	1	3	0	0	0	0	0	0	0	0	0	0	0	0	0	0	0	0	0	0	0	0	0	0	0	0	0	0	0	1	94	30.1						336	306	158
1034	0	1	18	161	47	18.1	8	0	0	1	2	0	0	0	0	0	0	0	0	0	0	0	0	0	0	0	0	0	0	0	0	0	0	0	0	0	0	0	0	143	45	131	1.11	3.35	73	4.89	210	156	101
1035	0	2	54	152	55	22.07	5	0	0	2	3	0	1	0	0	0	0	0	0	0	0	0	0	0	0	0	0	0	0	0	0	0	0	0	0	0	0	0	0	115	36.2	153	0.99	6.28	64	3.89	252	198
1036	0	1	57		66		5	0	0	1	3	0	0	0	0	0	0	0	0	0	0	0	0	0	0	0	0	0	0	0	0	0	0	0	0	0	0	0	0	135	40.9	54	0.93	8.65	95	4.39	348	306	159
1037	0	2	53	159	69	27.29	7	0	0	1	3	0	0	0	0	0	0	0	0	0	0	0	0	0	0	0	0	0	0	0	0	0	0	0	0	0	0	0	0	131	39.8	195	0.93	3.3	52	3.57	432	378
1038	0	2	66	162	55	20.96	5	1	0	2	3	0	1	0	0	0	0	0	0	0	0	0	0	0	0	0	0	0	0	0	0	0	0	0	0	0	0	0	0	131	40.6	161					450	414
1039	0	2	49	153	53	22.64	3	0	0	1	3	0	0	0	0	0	0	0	0	0	0	0	0	0	0	0	0	0	0	0	0	0	0	0	0	0	0	0	0	131	41	198	0.97	4.37	50	4.41	222	192
1040	0	2	57	159	60	23.34	8	0	0	1	2	0	0	0	0	0	0	0	0	0	0	0	0	0	0	0	0	0	0	0	0	0	0	0	0	0	0	0	0	136	42.6	161	1	5.47	54	4.73	300	258
1041	0	1	52	167	55	21.88	5	0	0	1	3	0	1	0	0	0	0	0	1	0	0	0	0	0	1	0	1	0	0	0	0	0	0	0	0	0	0	1	0	131	40.7	245	1.2	6.66	64	3.71	258	210	98
1042	0	1	54	162	73	27.82	7	0	0	1	3	0	0	1	0	0	0	0	0	0	0	0	0	0	1	0	0	0	0	0	0	0	0	0	0	0	0	0	0	135	43.1	125	1.11	4.64	70	3.6	954	930	709
1043	0	2	38	152	40	19.04	5	0	0	1	3	0	1	0	0	0	0	0	0	0	0	0	0	0	0	0	0	0	0	0	0	0	0	0	0	0	0	0	0	124	39.5	249	1.2	4.35	60	3.89	282	204
1044	0	2	58	163	80	30.11	7	0	0	1	4	0	0	1	0	0	0	0	0	0	0	0	0	0	0	0	0	0	0	0	0	0	0	1	0	1	0	0	0	120	37.9	195	0.97	4.91	56	4.76	438	342
1045	0	1	67.726	168	70	24.8016	1	0	0	1	3	0	0	0	0	0	0	0	0	0	0	0	0	0	1	0	0	0	1	1	0	1	1	0	0	0	0	0	0	121	37.3	72	1.03	3.64	84	3.34	385	315	144.5
1046	0	1	49.0575	175	67	21.8776	2	0	0	2	3	0	0	0	0	0	0	0	0	0	0	0	0	0	1	0	0	0	0	0	0	0	0	0	0	0	0	0	0	137	41.8	194	1.03	4.57	68	4.7	257	205	95
1047	0	1	42.2329	168	59	20.9042	5	0	0	1	2	0	0	0	0	0	0	0	0	0	0	0	1	0	1	0	0	0	0	0	0	0	0	0	0	0	0	0	1	94	30.2	96	1.03	7.37	53	2.67	410	355	188
1048	0	2	46	161	52	20.061	5	0	0	1	3	0	1	0	0	0	0	0	0	0	0	0	0	0	0	0	0	0	0	0	0	0	0	0	0	0	0	0	0	146	46.9	140	1.08	4.08	60	3.87	685	584	278
1049	0	2	39.3863	155	48	19.9792	3	0	0	1	2	0	0	0	0	0	0	0	0	0	0	0	0	0	0	0	0	0	0	0	0	0	0	0	0	0	0	0	0	118	37.2	209	1.03	8.9	66	4.22	220	193	77
1050	0	1	21.1671	172	51	17.239	2	0	0	1	3	0	0	0	0	0	0	0	0	0	0	0	0	0	1	0	0	0	0	0	0	0	0	0	0	0	0	0	0	136	42.1	197	1.11	4.85	62	3.65	330	298	158
1051	0	2	67.0301	160	48	18.75	1	0	0	1	3	0	0	0	0	0	0	0	0	0	0	0	0	0	0	0	0	0	0	0	0	0	0	0	0	0	0	0	0	113	34.6	205	1.03	6.81	65	5.3	344	285	105
1052	0	1	64.4849	170	65	22.4913	3	0	0	2	3	0	0	0	0	0	0	0	0	0	0	0	0	0	1	0	0	0	0	0	0	0	0	0	0	0	0	0	0	140	41.9	164	1.11	9.83	80	3.83	268	237	61.75
1053	0	1	56.274				5	1	1	2	3	0	0	0	0	0	0	0	0	0	0	0	0	1	1	0	0	0	0	0	0	0	0	0	0	0	0	0	0	132	41	220	1.09	5.33	57	4.09	500	432	154
1054	0	2	73.3781	158	61.5	24.6355	5	0	0	2	3	0	1	1	0	0	0	0	0	0	0	0	0	0	0	1	0	0	0	1	1	1	1	0	0	0	1	0	0	130	40.5	178	1.08	5.87	76	3.69	400	355	170
1055	0	2	38.4986	140	47	23.9796	8	0	0	1	3	0	1	1	0	0	0	1	0	0	0	0	0	0	0	0	0	0	0	0	0	0	0	0	0	0	0	0	0	146	44.6	187	1.05	1.91	53	3.83	330	262	120
1056	0	2	51.2795	149	67	30.1788	5	0	0	2	3	0	0	0	0	0	0	0	0	0	0	0	0	0	0	0	0	0	0	1	0	0	0	0	0	0	1	0	0	127	38.3	195	1.01	4.04	55	4.36	351	285	168
1057	0	2	55.8301	164	58	21.5645	2	0	0	1	2	0	1	0	0	0	0	0	0	0	0	0	0	0	0	0	0	0	0	0	0	0	0	0	0	0	0	0	0	143	43.1	182	0.99	9.16	104	5.56	325	266	103
1058	0	2	56.6192	150	47	20.8889	1	0	1	1	4	0	0	0	0	0	0	0	0	0	0	1	0	1	0	1	0	0	0	1	0	1	0	1	0	1	0	0	0	127	39.1	121	1.05	6.43	43	4.91	445	370	179
1059	0	1	33.3479	167	70	25.0995	8	0	0	1	2	0	0	0	0	0	0	0	0	0	0	0	0	0	0	0	0	0	0	0	0	0	0	0	0	0	0	0	0	140	44	218	1.05	4.34	94	3.55	260	228	111
1060	0	1	53.0411	163	53	19.9481	3	0	0	1	3	0	0	0	0	0	0	0	0	0	0	0	0	0	0	0	0	0	0	0	0	0	0	0	0	0	0	0	0	134	41.3	100	1.03	5.7	89	4.21	385	348	160
1061	0	1	66.6575	175	70.5	23.0204	1	0	0	1	2	0	0	0	0	0	0	0	0	0	0	0	0	0	1	0	0	0	0	0	0	0	0	0	0	0	0	0	0	128	39.3	272	0.99	6.31	80	5.48	433	347	140
1062	0	1	55.8247	170	68	23.5294	4	0	0	1	3	0	0	0	0	0	0	0	0	0	0	0	0	0	1	0	0	0	0	0	0	0	0	0	0	0	0	0	0	131	39.8	130	1.03	7.87	68	4.66	242	202	78
1063	0	2	67.8247	152	62	26.8352	3	0	0	2	3	0	0	1	0	0	0	0	0	0	0	0	0	0	0	0	0	0	0	0	0	0	0	0	0	0	0	0	0	112	33.8	202	1.02	7.75	60	3.5	330	286	214
1064	0	2	63.0219	155	60	24.974	2	0	0	2	3	0	0	1	0	0	0	0	0	0	0	0	0	0	0	0	0	0	0	0	0	0	0	0	0	0	0	0	0	128	39.3	143	1.04	4.44	64	3.98	270	225	93
1065	0	2	47.1726	160	52	20.3125	5	0	0	1	3	0	1	0	0	0	0	0	0	0	0	0	0	0	0	0	0	0	0	0	0	0	1	0	0	0	1	1	0	144	45.4	176	1.16	5.59	61	3.23	365	318	130
1066	0	2	74.2932	168	68	24.093	5	1	0	2	3	0	1	0	0	0	0	0	0	0	0	0	0	0	0	1	0	0	0	0	0	0	0	0	0	0	0	0						6.35	86	3.58	455	393	167
1067	0	1	33.7151	170	70	24.2215	5	0	0	1	3	0	0	0	0	0	0	0	0	0	0	0	0	0	0	0	0	0	0	0	0	0	0	0	0	0	0	0	0	153	48.6	185	1.07	4.93	79	5.78	315	275	136
1068	0	1	54.3534	157	49	19.8791	3	0	0	2	2	0	1	0	0	0	0	0	0	0	0	0	0	0	1	0	0	0	0	0	0	0	0	0	0	0	0	0	0	147	45.7	249	0.97	6.45	65	9.63	225	192	69
1069	0	2	45.7397	160	65	25.3906	8	0	0	1	2	0	0	0	0	0	0	0	0	0	0	0	0	0	0	0	0	0	0	0	0	0	0	0	0	0	0	0	0	134	42.4	210	1.15	3.11	60	5.21	450	385	137
1070	0	1	63.8384	168	64.5	22.8529	5	1	0	1	3	0	0	1	0	0	0	1	0	0	0	0	0	0	1	0	0	0	0	0	0	0	0	0	1	1	0	0	0	166	50.5	174	1.04	5.28	81	4.52	380	330	138
1071	0	1	61.9726	160	66	25.7812	3	0	0	2	3	0	0	1	0	0	0	0	0	0	0	0	0	0	0	0	0	0	0	0	0	0	0	0	0	0	0	0	0	122	36.4	191	1.02	6.7	112	4.84	260	230	105
1072	0	2	50.863	155	53.5	22.2685	5	0	0	2	3	0	1	0	0	0	0	0	0	0	0	0	0	0	0	0	0	0	0	0	0	0	0	0	0	0	0	0	0	124	39.2	181	1.22	5.3	84	4.03	315	276	170.083
1073	0	1	55.1233	163	48	18.0662	8	0	1	2	3	0	1	0	0	0	0	0	0	0	0	0	0	0	1	0	0	0	0	0	0	0	0	0	0	0	0	0	0	127	38.6	122	1.03	7.42	42	6.11	270	235	83
1074	0	2	35.4849	158	47	18.8271	8	0	0	1	2	0	0	0	0	0	0	0	0	0	0	0	0	0	0	0	0	0	0	0	0	0	0	0	0	0	0	0	0	141	43	201	1.06	4.92	56	5.34	230	191	40
1075	0	1	60.874	166	62	22.4996	5	0	0	2	3	0	0	0	0	0	0	0	0	0	0	0	0	0	1	0	0	0	0	0	0	0	0	0	0	0	0	0	0	130	44.1	251	1.32	13.38	105	2.6	345	280	186
1076	0	2	26.5589	158	52	20.83	3	0	0	1	2	0	0	0	0	0	0	0	0	0	0	0	0	0	0	0	0	0	0	0	0	0	0	0	0	0	0	0	0	131	39.3	161	1.12	3.9	52	4.68	425	390	195.267
1077	0	1	63.7123	176	78	25.18	3	0	0	1	2	0	0	1	0	0	0	0	0	0	0	0	0	0	0	0	0	0	0	0	0	0	0	0	0	0	0	0	0	132	39.4	152	1.18	5.93	97	4.68	299	271	106
1078	0	2	63.1589	156	61	25.07	8	0	0	2	2	0	0	0	0	0	0	0	0	0	0	0	0	0	0	0	0	0	0	0	0	0	0	0	0	0	0	0	0	131	40.7	185	1.2	4.26	69	2.8	200	145	67
1079	0	1	34.3671	175			7	0	1	1	4	0	0	0	0	0	0	0	0	0	0	0	0	0	0	0	0	0	0	0	0	0	0	0	0	0	0	0	0	161	48.9	142	1.14		95		625	555	355
1080	0	2	57.2438	160	61.5	24.02	5	0	0	1	3	0	1	0	0	0	0	0	0	0	0	0	0	0	0	0	0	0	0	0	0	0	0	0	0	0	0	0	0	119	38	133	1.07	14.03	80	4.08	310	270	155
1081	0	1	38.5233	168	94	33.3	5	0	0	2	3	0	0	0	0	0	0	0	0	0	0	0	0	0	0	0	1	0	0	0	0	0	0	0	0	0	0	0	0	126	39.3	92	2.21	7.32	103	2.98	330	285	150
1082	0	2	46.7205	158	57	22.83	3	0	0	1	2	0	0	0	0	0	0	0	0	0	0	0	0	0	0	0	1	0	0	0	0	0	0	0	0	0	0	0	0	140	41.9	163	1.09	4.14	69	3.96	205	143	48
1083	0	2	56.3425	160	52	20.31	5	0	0	2	3	0	1	0	0	0	0	0	0	0	0	0	0	0	0	0	0	0	0	0	0	0	0	0	0	0	0	0	0	121	36.7	180	1.04	4.42	54	4.85	320	255	132
1084	0	2	54.9288	158	65	26.04	5	0	0	1	3	0	0	0	0	0	0	0	0	0	0	0	0	0	0	0	0	0	0	0	0	0	0	0	0	0	0	0	0	139	41.3	136	1.08	6.12	57	5.03	310	280	155
1085	0	2	45.526	158	50	20.03	5	0	0	2	3	0	0	0	0	0	0	0	0	0	0	0	0	0	0	0	0	0	0	0	0	0	0	0	0	0	0	0	0	146	44.6	157	1.14				170	131	44
1086	0	2	40.5973	158	48	19.23	4	0	0	1	2	0	0	0	0	0	0	0	0	0	0	0	0	0	0	0	0	0	0	0	0	0	0	0	0	0	0	0	1	91	30.2	251	1.08	4.51	63	3.54	270	226	120
1087	0	1	43.7863	165	70	25.71	5	0	0	1	3	0	0	0	0	0	0	0	0	0	0	0	0	0	0	0	0	0	0	0	0	0	0	0	0	0	0	0	0	159	47.9	172	1.08	6.22	97	4.47	340	296	171
1088	0	1	28.0822	175	73	23.84	8	0	0	1	2	0	0	0	0	0	0	0	0	0	0	0	0	0	0	0	0	0	0	0	0	0	0	0	0	0	0	0	0	154	46.2	143		5.48	64	4.35	185	136	37
1089	0	2	56.4329	158	61	24.44	3	0	0	1	3	0	1	0	0	0	0	0	0	0	0	0	0	0	0	0	0	0	0	0	0	0	0	0	0	0	0	0	0	144	45.6	165	1.17	5.16	53	4.07	257	226	99
1090	0	2	41.6082	168	60	21.26	3	0	0	1	3	0	0	0	0	0	0	0	1	0	0	0	0	0	0	0	0	0	0	0	0	0	0	0	0	0	0	0	1	98	30.5	107	1.25	3.34	55	3.69	255	214	75
1091	0	1	62.9233	170	60	20.76	5	0	0	1	3	0	0	0	0	0	0	0	0	0	0	0	0	0	0	1	0	0	0	0	0	0	0	0	0	0	1	0	0	147	46	229	1.06	5.64	64	4.43	272	247	132
1092	0	1	77.5342	163	61.5	23.15	3	0	0	2	3	0	1	0	0	1	0	0	0	0	0	0	0	0	0	0	0	0	0	0	0	0	0	0	0	0	1	0	1	82	25.2	99	1.11	10.62	162	3.56	350	315	124
1093	0	1	56.5836	167	58	20.8	2	0	0	1	3	0	0	0	0	0	0	0	0	0	0	0	1	0	0	0	0	0	0	0	0	0	0	0	0	0	0	0	1	119	35.4	155		10.63	105		220	187	85
1094	0	1	51	172	74.1	25.05	3	0	0	1	3	0	1	0	0	0	0	0	0	0	0	0	0	0	1	0	1	0	0	0	0	0	0	0	1	1	1	0	0	162	51.9	283	1.06	7.09	77	3.81	275	255	152
1095	0	2	45.2959	160	62	24.22	5	0	0	1	2	0	1	0	0	0	0	0	0	0	0	0	0	0	0	0	0	0	0	0	0	0	0	0	0	0	0	0	0	123	38	197	1.09	6.87	65	4.67	330	300	195
1096	0	1	50.3452	178	95	29.98	3	0	0	1	2	0	0	1	0	0	0	0	0	0	0	0	0	0	1	0	0	0	0	0	0	0	0	0	0	0	0	0	0	160	47.9	292	1.07	4.39	68	5.7	310	250	125
1097	0	1	66.2466	168	60	21.26	1	0	0	2	3	0	0	0	0	0	0	1	0	0	0	0	0	1	0	0	0	0	1	0	0	0	0	0	0	0	0	0	1	114	33.1	100		6.01	82	2.7	495	449	187
1098	0	2	73.7096	150	62	27.56	3	0	0	1	3	0	1	1	0	0	0	0	0	0	0	0	0	0	0	0	1	0	0	1	0	1	0	0	0	0	0	0						3.22	56	2.65	395	319	192
1099	0	2	50.7041	160	55.5	21.68	5	0	0	1	3	0	0	0	0	0	0	0	0	0	0	0	0	0	0	0	0	0	0	0	0	0	0	0	0	0	0	0	0	118	37.9	139	1.2	5.32	69	3.78	260	245	145
1100	0	2	50.0466	160	53	20.7	1	0	0	1	3	0	0	0	0	0	0	0	0	0	0	0	0	0	0	0	0	0	0	0	0	0	0	0	0	0	0	0	0	124	38.6	270	1.12	4.57	48		370	301	106
1101	0	2	50.0274	160	62	24.22	3	0	0	1	3	0	0	1	0	0	0	0	0	0	0	0	0	0	0	0	0	0	0	0	1	0	0	0	0	0	0	0	0	134	41.5	148	1.01	4.69	58	5.63	288	217	112
1102	0	2	59.3699	155	48	19.98	5	0	0	1	3	0	0	0	0	0	0	0	0	0	0	0	0	0	0	0	0	0	0	0	0	0	0	0	0	0	0	0	0	125	37.5	107	1.16	5.46	52	3.78	295	260	147
1103	0	2	39.3205	155	57.3	23.85	8	0	0	1	3	0	0	0	0	0	0	0	0	0	0	0	0	0	0	0	0	0	0	0	0	0	0	0	0	0	0	0	0	113	34	112	1.14	3.78	41	2.44	226	209	54
1104	0	2	60.537	148	43	19.63	5	0	0	1	3	0	1	0	0	0	0	0	1	0	0	0	0	0	0	0	0	0	0	0	0	0	0	0	0	0	0	0	0	128	40.6	252	1.09	3.81	56	5.65	260	229	122
1106	0	2	66.4521	159	52	20.57	3	0	0	1	3	0	0	1	0	0	0	0	0	0	0	0	0	0	0	0	0	0	0	1	1	0	1	0	0	0	0	0	0	128	39.3	242	0.97	4.52	49	5.28	400	333	225
1107	0	1	46.5096	172	87	29.41	3	0	0	1	2	0	0	1	0	0	0	0	0	0	0	0	0	0	1	0	0	0	0	1	0	0	0	0	1	1	0	0	0	141	43.5	198	1.04	6.05	83	3.63	190	165	70
1108	0	2	40.6767	155	50	20.81	4	0	0	1	2	0	0	0	0	0	0	0	0	0	0	0	0	0	0	0	0	0	0	0	0	0	0	0	0	0	0	0	0	139	41.1	248	0.99	4.41	51	5.55	202	185	84
1109	0	2	43.1808	165	60	22.04	8	0	0	1	2	0	0	0	0	0	0	0	0	0	0	0	0	0	0	0	0	0	0	0	0	0	0	0	0	0	0	0	0	137	41.6	350	1.12	4.87	53	4.65	245	201	73
1110	0	1	44.1315	175	74.9	24.46	3	0	0	1	3	0	0	0	0	0	0	0	0	0	0	0	1	0	0	0	0	0	0	0	0	0	0	0	0	0	0	0	0	141	43.4	329	1.06	2.64	66	5.3	215	165	41
1111	0	1	46.7479	160	71	27.73	5	0	0	2	3	0	1	0	0	0	0	0	0	0	0	0	0	0	0	0	0	0	0	0	0	0	0	0	0	0	0	0	0	152	46.1	153	1.1	9.02	61	4.51	330	299	176
1112	0	1	35.6438	157	57	23.12	2	0	0	1	3	0	0	0	0	0	0	0	0	0	0	0	1	0	1	0	0	0	0	0	0	0	0	0	0	0	0	0	0	131	39.6	271	1.04	6.48	67		200	160	76.2
1113	0	2	49.6767	151	48	21.05	4	0	0	1	3	0	0	0	0	0	0	0	0	0	0	0	0	0	0	0	0	0	0	0	0	0	0	0	0	0	0	0	0	123	37.5	248	0.92	5.88	44	6.84	275	185	93
1114	0	1	73.3479	172	56	18.93	3	0	0	2	3	0	1	0	0	0	0	0	0	0	0	0	0	0	0	1	0	0	0	0	0	0	0	0	0	0	1	1	0	134	40.4	156	1.04	8.71	81	5.1	275	231	105
1115	0	2	50.3068	161	69	26.62	8	0	0	1	2	0	0	0	0	0	0	0	0	0	0	0	0	0	0	0	0	0	0	0	0	0	0	0	0	0	0	0	0	133	41.4	141	1	5.55	59	4	230	185	48
1116	0	1	51.2849	170	54	18.69	2	0	0	1	2	0	0	0	0	0	0	0	0	0	0	0	0	0	0	0	0	0	0	0	0	0	0	0	0	0	0	0	0	145	44.4	169	1	5.29	78	4.56	231	196	120
1117	0	1	63.7534	159	61	24.13	2	0	0	1	3	0	0	0	0	0	0	0	0	0	0	0	0	0	0	0	0	0	0	0	0	0	0	0	0	0	0	0	0	131	40.5	182	1	4.99	59	3.62	215	175	69
1118	0	1	50.4082	175	77	25.14	2	0	0	1	3	0	0	1	0	0	0	0	0	0	0	0	0	0	0	0	0	0	0	0	0	0	0	0	0	0	0	0	0	128	37.4	143	0.93	5.32	66	3.64	258	226	110
1119	0	2	46.526	158	54	21.63	8	0	0	1	2	0	0	0	0	0	0	0	0	0	0	0	0	0	0	0	0	0	0	0	0	0	0	0	0	0	0	0	0	118	37.4	181	1.04	5.42	53	4.11	313	258	158
1120	0	2	58.5726	164	51	18.96	8	0	0	1	2	0	0	0	0	0	0	0	0	0	0	0	0	0	0	0	0	0	0	0	0	0	0	0	0	0	0	0	0	135	41.5	245	1.01	4.59	61	4.71	298	247	153
1121	0	1	42.3918	173	70	23.39	3	0	0	2	3	0	0	1	0	0	0	0	0	0	0	0	0	0	0	0	0	0	0	0	1	0	0	0	0	0	1	1	0	161	49.2	208		6.62	92	5.46	234	205	91
1122	0	1	21.9068	170	59.5	20.59	8	0	0	1	2	0	0	0	0	0	0	0	0	0	0	0	0	0	0	0	0	0	0	0	0	0	0	0	0	0	0	0	0	153	46.2	218	1.06	5.62	64	4.04	225	195	73
1123	0	2	46.7507		72		3	0	0	1	2	0	0	0	0	0	0	0	0	0	0	0	1	0	0	0	0	0	0	0	0	0	0	0	0	0	0	0	0	111	32.9	177	0.91	3.57	53	5.1	305	279	60
1124	0	2	50.7123	155	56	23.31	3	0	0	1	2	0	1	0	0	0	0	0	1	0	0	0	0	0	0	0	0	0	0	0	0	0	0	0	0	0	0	0	0	145	45	174	1.23	6.68	73	3.53	250	210	125
1125	0	2	64.3507	160	75	29.3	5	0	1	1	2	0	0	1	0	0	0	0	0	0	0	0	0	0	0	1	0	0	0	1	1	0	0	0	0	0	1	0	0	123	37.3	175	0.97	12.06	79	3.95	325	283	135
1126	0	1	73.0164	168	49	17.36	2	0	0	1	2	0	0	0	0	0	0	0	0	0	0	0	0	0	1	0	0	0	0	0	0	0	0	0	0	0	0	0	1	116	36.4	150	1.06	6.67	47	4.16	430	405	150
1127	0	1	32.1753	168	55	19.49	8	0	0	1	3	0	0	0	0	0	0	0	0	0	0	0	0	0	0	0	0	0	0	0	0	0	0	0	0	0	0	0	0	155	46.1	167	0.99	7.11	66	4.63	270	220	153
1128	0	2	62.9288	162	61	23.24	1	0	0	1	3	0	0	1	0	0	0	1	0	0	0	0	0	0	0	1	0	0	1	0	1	0	0	0	0	0	0	0	0	127	38.5	264	0.91	5.13	45	4.79	380	315	120
1129	0	2	63.8082	156	55	22.6	1	0	0	2	3	0	0	1	0	0	0	0	0	0	0	0	0	0	0	1	0	0	1	1	1	0	1	0	0	0	0	0	0	111	34.6	225	0.94	4.97	58	3.99	370	305	147
1130	0	1	50.0082	177	100	31.92	3	0	0	1	3	0	0	1	0	0	0	1	0	0	0	0	0	0	1	0	0	0	0	0	0	0	0	0	0	0	0	0	0	122	38.5	168	0.87	6.16	102	3.89	478	389	237
1131	0	1	80.6192	171	59	20.18	1	0	0	1	3	0	0	1	0	0	0	1	0	0	0	0	0	0	1	0	0	0	0	0	0	0	0	0	0	0	0	0	1	91	28.9	147	1.04	7.7	76	3.34	535	465	241
1132	0	2	62.4384	160	63.5	24.8	1	0	0	1	3	0	0	1	0	0	0	0	0	0	0	0	0	0	0	0	0	0	0	0	0	0	0	0	0	0	0	0	0	134	41.2	156	1.09	3.34	43	5.24	275	236	90
1133	0	1	49.2301	168	68	24.09	3	0	0	1	2	0	0	0	0	0	0	0	0	0	0	0	0	0	0	0	0	0	0	1	0	1	0	0	0	0	0	0	0	154	47.6	178	0.83	5.65	55	4.39	430	363	212
1134	0	1	51.8301	172	65	21.97	3	0	0	1	3	0	0	0	0	0	0	1	0	0	0	0	0	0	0	0	0	0	0	0	0	0	0	0	0	0	0	0	0	156	47.8	142	0.96	5.32	59	5.08	323	280	150
1135	0	1	75.6356	150	62.5	27.78	1	0	0	1	3	1	0	1	0	0	0	0	0	0	0	0	0	0	0	1	0	0	1	0	0	0	0	0	1	1	0	0	0	133	39.6	159	1.02	6.73	65	3.3	453	376	139
1136	0	1	32.4192	172	65	21.97	2	0	0	1	2	0	0	0	0	0	0	0	0	0	0	0	0	0	0	0	0	0	0	0	0	0	0	0	0	0	0	0	0	157	46.5	146	0.92	5.99	82	3.95	215	180	87
1137	0	2	39.3397	157	68	27.59	3	0	0	1	3	0	0	0	0	0	0	0	0	0	0	0	0	0	0	0	0	0	0	0	0	0	0	0	0	0	0	0	0	130	40.3	194	0.91	4.05	44	4.83	205	167	63
1138	0	2	50.326	150	53	23.56	5	0	0	1	3	0	1	0	0	0	0	0	0	0	0	0	0	0	0	0	0	0	0	0	0	0	0	0	0	0	0	0	0	114	34.3	102	1.71	8.52	58	3.63	258	222	102
1139	0	2	55.2712	163	55.5	20.89	4	0	0	1	3	0	0	0	0	0	0	0	0	0	0	0	0	0	0	0	0	0	0	0	0	0	0	0	0	0	0	0	0	137	42.6	210	0.96	4.32	56	4.96	265	225	134
1140	0	2	36.0767	156	58.5	24.04	3	0	0	2	3	0	1	0	0	0	0	0	0	0	0	0	0	0	0	0	0	0	0	0	0	0	0	0	0	0	0	0	0	128	39.2	144	1.1	4.12	52	3.77	323	270	173
1141	0	2	58.0959	157	38.5	15.62	5	0	0	1	3	0	0	0	0	0	0	0	1	0	0	0	0	0	0	0	0	0	0	0	0	0	0	0	0	0	0	0	0	146	46.6	162	0.99	5.18	51	6.1	295	268	98
1142	0	1	60.6767	173	73.5	24.56	5	0	0	2	3	0	0	0	0	0	0	0	0	0	0	0	0	0	1	0	0	0	0	0	0	0	0	0	0	0	0	0	0	132	40.7	208	1.02	11.91	103	3.73	350	330	198
1143	0	2	47.0712	167	57	20.44	5	0	0	1	2	0	1	0	0	0	0	0	0	0	0	0	0	0	0	0	0	0	0	0	0	0	0	0	0	0	0	0	0	141	42.2	168	1.02	8.67	69	5.08	360	340	179
1144	0	2	50.5178		52		7	0	0	1	3	0	0	0	0	0	0	0	0	0	0	0	0	0	0	0	0	0	0	0	0	0	0	0	0	0	0	0	0	140	42.9	198	1		58	5.7	560	481	271
1145	0	2	58.0877	165	75	27.55	2	0	0	1	3	0	0	0	0	0	0	0	0	0	0	0	0	0	0	0	0	0	0	0	0	0	0	1	0	1	0	0	0	131	39.5	158	0.96	5.31	63	5.21	235	203	90
1146	0	1	29.3178	170	55	19.03	3	0	0	1	2	0	0	0	0	0	0	0	0	0	0	0	0	0	1	0	0	0	0	0	0	0	0	0	0	0	0	0	0	147	43.8	216	0.96	5.16	71	4.27	207	162	89
1147	0	2	61.4164	154	58.5	24.67	5	0	0	1	3	0	1	0	0	0	0	0	0	0	0	0	0	0	0	0	0	0	0	0	1	0	0	0	0	0	0	0	0	130	41.3	220	1.01	6.56	75	4.29	350	310	217
1148	0	1	57.1589	163	65.4	24.62	8	0	0	1	3	0	0	0	0	0	0	0	0	0	0	0	0	0	1	0	0	0	0	0	0	0	0	0	0	0	0	0	0	153	46.7	117	1.03	6.71	80	3.83	330	282	124
1149	0	1	53.8	156	46	18.9	2	0	0	1	3	0	0	0	0	0	0	0	0	0	0	0	0	0	0	0	0	0	0	0	0	0	0	0	0	0	0	0	0	139	41.3	167	1.05	5.09	82	4.18	210	175	95
1150	0	2	77.5644	157	61	24.75	4	0	0	2	4	0	1	0	0	0	0	0	0	0	0	0	0	0	0	0	0	0	0	0	0	0	0	0	0	0	0	0	1	99	30.8	130	1.04	7.33	51	5.11	214	165	58
1151	0	1	45.3288	172	74.5	25.18	5	0	0	1	3	0	0	0	0	0	0	0	1	0	0	0	0	0	0	0	0	0	0	0	0	0	0	0	0	0	0	0	0	154	48.3	150	1.03	4.04	74	5.34	288	243	122
1152	0	2	44.337	163	63	23.71	4	0	0	2	3	0	0	0	0	0	0	0	0	0	1	0	0	0	0	0	0	0	0	0	0	0	0	0	0	0	0	0	0	121	36.1	117	0.94		59	5.11	317	256	163
1153	0	1	35.7945		95		2	0	0	1	3	0	0	0	0	0	0	0	0	0	0	0	0	0	0	0	0	0	0	0	0	0	0	0	0	0	0	0	0	154	47.4	175	0.92	4.61	95	3.3	245	201	95
1154	0	1	62.4356	165	62	22.77	5	0	0	2	3	0	0	0	0	0	0	0	0	0	0	0	0	0	1	0	0	0	0	0	0	0	0	0	0	0	0	0	1	107	35	76	1.02	4.6	59	3.2	292	269	140
1155	0	1	68.9589	168	68	24.09	1	0	0	1	2	0	0	1	0	0	0	0	0	0	0	0	0	1	0	1	0	0	1	0	0	0	0	0	0	0	0	0	0	131	39.6	229	1.03	4.03	72	2.97	395	365	148
1156	0	2	44.8466		58		8	0	0	1	2	0	0	0	0	0	0	0	0	0	0	0	0	0	0	0	0	0	0	0	0	0	0	0	0	0	0	0	0	129	38.2	210	1.02	5.38	56	4.39	155	135	32
1157	0	1	46.263	176	100	32.28	1	0	0	1	2	0	0	0	0	0	0	0	0	1	0	0	0	0	1	0	0	0	0	0	0	0	0	0	0	0	0	0	0	146	47.6	192	0.93	5.07	70	7.09	590	542	293
1158	0	2	67.7233				3	0	0	2	3	0	1	1	0	0	0	0	0	0	0	0	0	0	0	0	0	0	0	0	0	0	0	0	0	0	0	0	0	123	39.5	212	1.57	9.49	85	4.44	345	270	145
1159	0	2	64.3151	156	64	26.3	3	0	0	1	3	0	0	0	0	0	0	0	0	0	1	0	0	0	0	0	0	0	0	0	0	0	0	0	0	0	0	0	0	143	42.8	222	0.98		67	5.82	355	310	101.133
1160	0	1	64.4603	160	51	19.92	5	0	0	1	3	0	1	0	0	0	0	0	0	0	0	0	0	0	1	0	0	0	0	0	0	0	0	0	0	0	0	0	1	117	35.1	117	1.08	7.12	63	3.86	275	219	125
1161	0	2	53.6986	163	54	20.32	5	0	0	1	3	0	1	0	0	0	0	0	0	0	0	0	0	0	0	0	0	0	0	0	0	0	0	0	0	0	0	0	0	136	41.4	114	1.11	8.11	80	5.32	195	159	82
1162	0	1	67.1918	165	70	25.71	5	0	0	1	2	0	1	0	0	0	0	0	0	0	0	0	0	0	1	0	0	0	0	0	0	0	0	0	0	0	0	0	0	124	39.2	119	0.98	5.6	81	3.7	540	506	338
1163	0	2	72.4959	151	43	18.86	5	0	0	1	3	0	1	0	0	0	0	0	0	0	0	0	0	0	0	0	1	0	0	0	0	0	0	0	0	0	1	0	0	128	39.2	173	1.05	5.88	69	5.44	280	255	155
1164	0	2	62.2493	158	56	22.43	2	0	0	1	3	0	0	0	0	0	0	0	0	0	0	0	0	0	0	0	0	0	0	0	1	0	0	0	0	0	0	0	0	115	35.4	173	0.92	6.13	56	5.68	235	200	54
1165	0	2	61.5178	156	69	28.35	8	0	0	1	2	0	0	1	0	0	0	0	0	0	0	0	0	0	0	0	0	0	0	0	0	0	0	0	0	0	0	0	0	155	44.7	161	1.03	4.63	52	3.58	252	178	77
1166	0	2	56.5616	150	40	17.78	8	0	0	1	2	0	0	0	0	0	1	0	0	0	0	0	0	0	0	0	0	0	0	0	0	0	0	0	0	0	0	0	0	126	38.9	122	0.97	7.55	41	2.29	215	182	74
1167	0	1	67.1178		65		5	0	0	1	3	0	1	0	0	0	0	0	0	0	0	0	0	0	1	0	0	0	0	0	0	0	0	0	0	0	0	0	1	118	35.8	72	1.14	14.81	117	2.96	320	246	141
1168	0	2	37.2877	158	59	23.63	5	0	0	1	3	0	0	0	0	0	0	0	0	0	0	0	1	0	0	0	0	0	0	0	0	0	0	0	0	0	0	0	1	77	25.1	279		8.03	59	3.68	275	225	86
1169	0	1	60.9507		60		5	0	0	1	3	0	1	0	0	0	0	0	0	0	0	0	0	0	1	0	0	0	0	0	0	0	0	0	0	0	0	0	0	132	41.8	132	1.04	8.41	62	3.63	415	385	237
1170	0	1	45.1397	163	61	22.96	7	0	0	1	2	0	0	0	0	0	0	0	0	0	0	0	0	0	0	0	0	0	0	0	0	0	0	0	0	0	0	0	0	154	46.7	158	0.95	7.08	76	4.77	285	229	106
1171	0	2	55.7342	150	59	26.22	3	0	0	1	3	0	1	0	0	0	0	0	0	0	0	0	0	0	0	0	1	0	0	1	0	0	0	0	0	0	1	1	0	120	38	200	2.45	5.58	51	3.36	265	241	111
1172	0	2	63.4575	153	51	21.79	4	0	0	1	2	0	0	0	0	0	0	0	0	0	0	0	0	0	0	0	0	0	0	0	0	0	0	0	0	0	0	0	0	117	36.3	80		4.21	62	4.28	195	165	40
1173	0	2	49.6575	160	65	25.39	5	0	0	2	3	0	1	0	0	0	0	0	0	0	0	0	0	0	0	0	0	0	0	0	0	0	0	0	0	0	0	0	0	158	48.9	218	1.08	6.34	71	6.68	315	284	153
1174	0	2	47.9562	156	50	20.55	3	0	0	1	3	0	1	0	0	0	0	0	0	0	0	0	0	0	0	0	0	0	0	0	0	0	0	0	0	0	0	0	0	128	39.5	187	1.1	5.47	65	3.99	255	220	124
1175	0	2	62.4301				5	0	0	2	3	0	0	0	0	0	0	0	0	0	0	0	0	0	0	0	0	0	0	0	0	0	0	0	0	0	0	0	0	132	41.7	142	1.83	5.22	74	4.24	204	164	78
1176	0	1	52.3973	168	56	19.84	5	0	0	1	3	0	0	0	0	0	0	0	0	0	0	0	0	0	1	0	0	0	0	0	0	0	0	0	0	0	0	0	0	157	46.3	150	0.94	4.9	91	4.95	325	295	150
1177	0	2	26.0027	168	80	28.34	5	0	0	1	3	0	0	0	0	0	0	0	0	0	0	0	0	0	0	0	0	0	0	0	0	0	0	0	0	0	0	0	0	137	43.1	213	0.9	4.85	57	4.37	298	261	166
1178	0	1	68.5945	172	67	22.65	1	0	0	2	3	0	0	1	0	0	0	0	0	1	0	0	0	0	0	0	0	0	0	0	0	0	0	0	0	0	0	0	1	112	32.4	156		3.86	69	4.38	425	378	178
1179	0	1	53.5918				3	0	0	1	3	0	1	1	0	0	0	0	0	0	0	0	0	0	0	0	1	0	0	1	0	0	0	0	0	0	1	0	0	161	50.5	193	0.97	5.24	69	4	245	194	93
1180	0	2	28.137	157	47	19.07	3	0	0	1	2	0	0	0	0	0	0	0	0	0	0	0	0	0	0	0	0	0	0	0	0	0	0	0	0	0	0	0	0	151	46.8	229	1.11	5.68	52	3.73	265	230	100
1181	0	1	45.0986	160	70	27.34	8	0	0	1	3	0	0	0	0	0	0	0	0	0	0	0	0	0	1	0	0	0	0	0	0	0	0	0	0	0	0	0	0	134	40.1	137	1	7.55	67	3.28	207	164	60
1182	0	2	45.6712	153	65	27.77	3	0	0	1	3	0	0	0	0	0	0	0	0	0	0	0	0	0	0	0	0	0	0	0	0	0	0	0	0	0	0	0	0	142	41.8	173	0.99	4.68	48	4.08	370	345	239
1183	0	1	62.1589	179	71	22.16	5	0	0	1	3	0	1	0	0	0	0	0	0	0	0	0	0	0	0	0	0	0	0	0	0	0	0	0	0	0	0	0	0	181	52.9	110	0.99	10.25	84	5.51	355	314	208
1184	0	1	63.7151	175	84	27.43	1	0	0	2	3	0	0	0	0	0	0	0	0	0	0	0	0	0	1	1	0	0	1	1	0	1	0	0	1	1	0	0	0	134	41.3	91		4.93	63	4.73	400	315	114
1185	0	2	54.7014	170	72	24.91	5	0	0	1	3	0	0	0	0	0	0	0	0	0	0	0	0	0	0	0	0	0	0	0	0	0	0	0	0	0	0	0	0	135	41.4	224	0.98	7.86	75	5.23	280	240	123
1186	0	2	62.2027	150	44	19.56	5	0	1	2	2	0	1	1	0	0	0	0	0	0	0	0	0	0	0	0	0	0	0	0	0	0	0	0	0	0	0	0	0	113	33.3	59	1.03	7.61	75	3.92	128	111	154
1187	0	2	68.7863	152	52	22.51	5	0	0	2	4	0	0	1	0	0	0	0	0	0	0	0	0	0	0	0	0	0	0	0	0	0	0	0	0	0	0	0	0	123	36.6	219	1.08	3.37	62	4.48	235	184	99
1188	0	1	53.5288	163.5	70	26.19	2	0	0	1	3	0	0	0	0	0	0	0	0	0	0	0	0	0	0	0	0	0	0	0	0	0	0	1	1	1	0	0	0	122	37.6	190	1	7.12	66	5.3	220	187	60
1189	0	2	50.7836	158	60	24.03	2	0	0	1	3	0	1	0	0	0	0	0	0	0	0	0	0	0	0	0	0	0	0	0	0	0	0	0	0	0	0	0	0	156	49.1	143	1	6.38	65	5.54	335	300	159
1190	0	2	41.6493	160	57	22.27	5	0	0	1	3	0	0	0	0	0	0	0	0	0	0	0	0	0	0	0	0	0	0	0	0	0	0	0	0	0	0	0	1	109	34.4	213	1.04	3.9	71	2.87	260	194	97
1191	0	1	60.2986	166	56	20.32	2	0	0	1	3	0	0	0	0	0	0	0	0	0	0	0	0	0	1	0	0	0	0	0	0	0	0	0	0	0	0	0	1	119	35.3	127	1	2.76	74	4.21	213	182	62
1192	0	2	65.2548	165	61	22.41	5	0	0	1	3	0	0	1	0	0	0	0	0	0	0	0	0	0	0	0	0	0	0	0	0	0	0	0	1	1	0	0	0	132	41	182	0.94	4.96	52	3.85	335	285	179
1193	1	2	72.6822	145	52	24.73	5	1	0	1	3	0	0	0	0	1	0	0	0	0	0	0	0	0	0	0	0	0	0	0	0	0	0	0	0	0	0	0						10.26	74	4.96	540	469	249
1194	0	1	56	170	80	27.6817	3	0	0	1	3	0	0	0	0	0	0	1	0	0	0	0	0	0	0	0	0	0	0	0	0	0	0	0	0	0	0	0	0	141	42.5	229	1.02	5.86	74	4.11	320	268	99
1195	0	2	54	157	43.5	17.6478	4	0	0	2	3	0	0	0	0	0	0	0	0	0	0	0	0	0	0	0	0	0	0	0	0	0	0	0	0	0	0	0	0	118	35.9	75	1.61	6.78	88	3.05	400	351	161
1196	0	1	56	170	60	20.7612	5	0	0	2	2	0	0	0	0	0	0	0	0	0	0	0	0	0	1	0	0	0	0	0	0	0	0	0	0	0	0	0	0	122	36.8	153	1.08	6.37	62	3.6	290	259	133
1197	0	2	62	165	70	25.7117	3	0	0	2	3	0	1	0	0	0	0	0	0	0	0	0	0	0	0	1	0	0	0	0	0	0	1	0	1	1	1	0	0	113	34.4	114	0.98	6.34	79	3.64	275	243	120
1198	0	2	51	163	56	21.0772	7	0	0	1	3	0	1	0	0	0	0	0	0	0	0	0	0	0	0	1	0	0	0	0	0	0	0	0	0	0	1	1	0	114	35.4	89	1.03	13.46	96	3.57	355	321	194
1199	0	2	59	160	59	23.0469	3	0	0	1	3	0	0	1	0	0	0	0	0	0	0	0	0	0	0	0	0	0	0	0	0	0	0	0	0	0	0	0	0	131	40.2	118	1.04	7.03	77	5.69	222	187	84
1200	0	1	57	172	72	24.3375	1	0	0	1	2	0	0	1	0	0	0	1	0	0	0	0	0	0	1	1	0	0	0	1	1	0	0	0	0	0	0	0	0	127	38.3	248	0.98	5.09	74	2.27	505	450	168
1201	0	2	27	158	52	20.83	8	0	0	1	2	0	0	0	0	0	0	0	0	0	0	0	0	0	0	0	0	0	0	0	0	0	0	0	0	0	0	0	0	140	43.5	330	0.97	4.54	50	3.65	228	189	116
1202	0	1	57	165	61	22.4059	4	0	0	1	3	0	1	0	0	0	0	0	0	0	0	0	0	0	1	0	1	0	0	1	0	0	0	0	0	0	1	0	0	149	44.4	130	1	8.13	83	2.69	340	310	134
1203	0	2	47	157	52	21.0962	5	0	0	1	2	0	0	0	0	0	0	0	0	0	0	0	0	0	0	0	0	0	0	0	0	0	0	0	0	0	0	0	0	140	43.2	202	0.97	6.16	72	5.89	202	169	69
1204	0	1	48	170	68	23.5294	3	0	0	1	2	0	0	0	0	0	0	0	0	0	0	0	0	0	1	0	0	0	0	0	0	0	0	0	0	0	0	0	0	142	43.6	203	1.01	7.67	88	4.14	405	375	220
1205	0	2	66	160	64	25	5	0	0	2	3	0	1	0	0	0	0	0	0	0	0	0	0	0	0	0	0	0	0	0	0	0	0	0	0	0	0	0	0	137	40.5	116	1.04	4.76	67	4.32	329	287	96
1206	0	1	65	165	59	21.6713	3	0	0	1	3	0	0	0	0	0	0	0	0	0	0	0	0	0	1	0	0	0	0	0	0	0	0	0	0	0	0	0	1	97	28.6	252	1.11	4.95	61	3.22	190	155	66
1207	0	2	45	160	62	24.2188	3	0	0	1	3	0	0	0	0	0	0	0	0	0	0	0	0	0	0	0	0	0	0	0	0	0	0	0	0	0	0	0	0	114	36.5	203	1.13	5.27	57	3.81	275	235	145
1208	1	1	62		54		5	0	0	2	3	0	0	0	0	0	0	0	0	0	0	0	0	0	0	0	0	0	0	0	0	0	0	0	0	0	0	0	0	151	43.7	103		7.97	81	5.26	275	239	128
1209	0	2	64		49		5	0	0	2	3	0	0	0	0	0	0	0	1	0	0	0	0	0	0	0	1	0	0	0	0	0	0	0	0	0	0	0	0	136	41.5	266	1.6	5.7	60	5.18	335	281	210
1210	0	2	61	158	45	18.026	3	0	0	1	3	0	0	0	0	0	0	0	0	0	0	0	0	0	0	1	0	0	0	0	0	0	0	0	0	0	0	1	1	106	31.4	70	1.02	4.73	43	3.82	410	373	220
1211	0	2	37	153	47.5	20.2913	3	0	0	1	3	0	0	0	0	0	0	0	0	0	0	0	0	0	0	0	0	0	0	0	0	0	0	0	0	0	0	0	0	118	36.6	105	1.01	2.8	57	4.06	220	185	110
1212	0	1	66	170	60	20.7612	1	0	0	1	3	0	0	0	0	0	0	0	0	1	0	0	0	0	1	1	0	0	1	0	0	1	0	1	0	1	0	0	0	129	40.3	163	0.96	5.88	70	3.9	491	457	239
1213	0	1	64	171	68	23.255	7	0	0	1	3	0	0	0	0	0	0	0	0	0	0	0	0	0	0	0	0	0	0	0	0	0	0	0	0	0	0	0	0	122	36.8	152	1.03	7.75	76	3.76	350	315	174
1214	0	2	63	150	49	21.7778	5	0	0	1	3	0	0	0	0	0	0	0	0	0	0	0	0	0	0	0	0	0	0	0	0	0	0	0	0	0	0	0	0	136	40	192	1.02	4.1	66	5.44	310	291	150
1215	0	2	45	147	47	21.7502	5	0	0	1	3	0	0	0	0	0	0	0	0	0	0	0	0	0	0	0	0	0	0	0	0	0	0	0	0	0	0	0	0	124	39.3	197	2.59	3.9	54	5.85	205	175	67
1216	0	1	32	170	54.5	18.8581	8	0	0	1	3	0	0	0	0	0	0	0	0	0	0	0	0	0	0	0	0	0	0	0	0	0	0	0	0	0	0	0	0	151	44.4	235	1.2	3	84	3.7	190	155	67
1217	0	1	44	167	70	25.0995	8	0	0	1	3	0	0	0	0	0	0	0	0	0	0	0	0	0	1	0	0	0	0	0	0	0	0	0	0	0	0	0	0	164	48	235	0.97	4.22	60	5.5	155	130	29
1218	0	2	47	159	54	21.3599	1	0	0	2	4	0	0	0	0	0	0	0	0	0	0	0	0	0	0	0	0	0	0	0	0	0	0	0	0	0	0	0	1	103	31.9	294	0.94	9	48	5.72	480	440	230
1219	0	1	36	175	59.5	19.4286	5	0	0	1	2	0	0	0	0	0	0	0	0	0	0	0	0	0	0	0	0	0	0	0	0	0	0	0	0	0	0	0	0	145	42	144	1.02	6.8	76	3.93	270	240	147
1220	0	2	32	163	41.5	15.6197	3	0	0	1	2	0	0	0	0	0	0	0	0	0	0	0	0	0	0	0	0	0	0	0	0	0	0	0	0	0	0	0	0	129	37.3	139	1.07	3.81	41	4.39	295	189	115
1221	0	1	64	153	50	21.3593	3	0	0	1	3	0	0	1	0	0	0	0	0	0	0	0	0	0	0	0	0	0	0	0	0	0	0	0	0	0	0	0	0	144	43.7	165	0.92	8.11	79	3.2	235	200	107
1222	0	1	56		94		1	0	0	1	3	0	0	1	0	0	0	0	0	0	0	0	0	0	1	0	0	0	0	0	0	0	0	0	0	0	0	0						6.38	67	3.56	425	374	199
1223	0	1	57				7	0	1	1	4	0	0	1	0	0	0	0	0	0	0	0	0	0	1	0	0	0	0	0	1	0	0	0	1	1	0	0	0	158	47.2	128	0.94		55		530	475	262
1224	0	2	20	155	54	22.4766	8	0	0	1	3	0	0	0	0	0	0	0	0	0	0	0	0	0	0	0	0	0	0	0	0	0	0	0	0	0	0	0	0	121	35.6	259	0.99			3.51	235	178	100
1225	0	2	60	155	66	27.4714	3	0	0	2	3	0	0	0	0	0	0	0	0	0	0	0	0	0	0	0	0	0	0	0	0	0	0	0	0	0	0	0	0	134	41.5	171	1.01	4.07	52	5.09	190	160	70
1226	0	1	48	173	70	23.3887	3	0	0	2	3	0	0	0	0	0	0	0	0	0	0	0	0	0	1	0	0	0	0	0	0	0	0	0	0	0	0	0	0	150	46.4	130	1.1	6.11	73	5.49	315	269	175
1227	0	1	55	163	66	24.841	5	0	0	1	3	0	1	0	0	0	0	0	0	0	0	0	0	0	0	0	0	0	0	0	0	0	0	0	0	0	0	0	0	156	48.1	129	1.11	7.81	59	6.79	323	281	176
1228	0	1	58	160	63	24.6094	3	0	0	1	3	0	0	1	0	0	0	0	0	0	0	0	0	0	0	0	0	0	0	0	0	0	0	0	0	0	0	0	0	161	50.1	134	0.91	4.49	72	5.28	250	218	115
1229	0	1	52	190	80	22.1607	2	0	0	1	3	0	0	0	0	0	0	0	0	0	0	0	0	0	0	0	0	0	0	0	0	0	0	0	0	0	0	0	0	152	45	152	0.9	4.95	80	4.74	260	214	80
1230	0	1	49	182	69	20.8308	7	0	1	1	4	0	0	1	0	0	0	0	0	0	0	0	0	0	1	0	0	0	0	0	0	0	0	0	0	0	0	0	0	151	45.4	146	1.09				495	440	133
1231	0	1	49	178	75	23.6713	5	1	0	1	4	0	0	1	0	1	0	1	0	0	0	0	0	0	0	0	0	0	0	0	1	0	0	1	0	1	0	0	1	81	24.2	111	1.19	26.24	449	1.86	415	348	138
1232	0	2	30	165	51	18.7328	3	0	0	1	3	0	0	0	0	0	0	0	0	0	0	0	0	0	0	0	0	0	0	0	0	0	0	0	0	0	0	0	1	100	30.7	180	0.95	3.12	47	4.61	165	125	48
1233	0	1	57	168	85	30.1162	3	0	0	1	3	0	0	0	0	0	0	0	0	0	0	0	0	0	0	0	0	0	0	0	0	0	0	0	0	0	0	0	0	146	43.7	173	1.14	4.04	70	3.23	215	180	84
1234	0	2	53	155	59	24.5578	3	0	0	2	3	0	0	0	0	0	0	1	0	0	0	0	0	0	0	1	0	0	0	0	0	0	0	0	0	0	1	1	0	124	37.1	168	0.92	7.39	58	5.14	282	245	130
1235	0	2	45	160	58	22.6562	3	0	0	1	3	0	0	1	0	0	0	0	0	0	0	0	0	0	0	0	0	0	0	0	1	0	0	0	0	0	0	0						6.7	75	3.85	335	290	163
1236	0	1	69	172	65	21.9713	1	0	0	1	3	0	0	1	1	0	0	0	0	0	0	0	0	1	0	1	0	0	1	1	1	1	0	0	0	0	0	0	0	140	43.5	195	1.01	7.13	76	3.04	310	280	80
1237	0	1	68	168	69	24.4473	1	0	0	1	3	0	0	1	0	0	0	1	0	0	0	0	0	0	0	0	0	0	0	0	1	0	0	0	0	0	0	0	0	137	41.4	129	1.01	11.59	146		420	380	180
1238	0	2	63	158	40	16.0231	3	0	0	1	3	0	0	0	0	0	0	0	0	0	0	0	0	0	0	0	0	0	0	0	0	0	0	0	0	0	0	0	0	126	38.4	192	0.93	7.2	68	5.16	200	135	51
1239	0	1	58	163	57	21.4536	7	0	0	2	3	0	0	0	0	0	0	0	0	0	0	0	0	0	0	0	0	0	0	0	0	0	0	0	0	0	0	0	1	112	33.6	84	0.97				335	306	153
1240	0	2	41	158	49	19.6283	3	0	0	1	3	0	0	0	0	0	0	0	0	0	0	0	0	0	0	0	0	0	0	0	0	0	0	0	0	0	0	0	0	140	41.2	205	0.97	7.83	50	5.04	215	190	69
1241	0	2	51	158	64	25.6369	5	0	0	1	3	0	0	0	0	0	0	0	0	0	0	0	0	0	0	0	0	0	0	0	0	0	0	0	0	0	0	0	0	119	36.6	221	0.97	5.91	70	4.92	289	265	128
1242	0	1	37	175	64	20.898	5	0	0	2	3	0	0	0	0	0	0	0	0	0	0	0	0	0	1	0	0	0	0	0	0	0	0	0	0	0	0	0	0	142	43.4	136	1.02	10.14	90	4.87	180	150	70
1243	0	1	47	170	65	22.4913	3	0	0	1	3	0	0	0	0	0	0	0	0	0	0	0	0	0	0	0	0	0	0	0	0	0	0	0	0	0	0	0	1	113	34.5	345	1.04	3.81	73	4.11	200	173	75
1244	0	1	52	173	84	28.0664	2	0	0	1	3	0	0	0	0	0	0	0	0	0	0	0	0	0	1	0	0	0	0	0	0	0	1	0	0	0	0	0	0	160	47.3	209	0.97	5.95	65	4.21	249	221	121
1245	0	2	43	159	64	25.3155	2	0	0	1	3	0	0	1	0	0	0	0	0	0	0	0	0	0	0	0	0	0	0	0	1	0	0	0	1	1	0	0	0	128	40.1	181	0.95	4.02	56	4.01	210	175	77
1246	0	1	61				5	0	0	2	3	0	0	0	0	0	0	0	0	0	0	0	0	0	0	0	0	0	0	0	0	0	0	0	0	0	0	0	0	151	45	196	1.27	6.22	62	4.98	328	290	178
1247	0	2	45	157	55	22.3133	5	0	0	2	3	0	0	0	0	0	0	0	1	0	0	0	0	0	0	0	1	0	0	0	0	0	0	0	0	0	1	0	0	140	43.5	92	1.35	4.8	62	4.25	380	357	245
1248	0	2	52	160	60	23.4375	5	1	0	1	3	0	0	0	0	0	0	0	0	0	0	0	0	0	0	0	0	0	0	0	0	0	0	0	0	0	0	0	0	116	35.5	116	1.06	6.32	61	4.77	150	185	215
1249	0	1	82	163	68	25.5937	1	0	0	2	3	0	0	1	0	0	0	1	0	0	0	0	0	1	1	1	0	0	1	1	0	1	1	0	0	0	1	0	1	114	35.2	121	1.06	4.84	75	3.86	410	350	204
1250	0	1	52	172	60	20.2812	5	0	0	1	3	0	0	0	0	0	0	0	0	0	0	0	0	0	0	0	0	0	0	0	0	0	0	0	0	0	0	0	0	147	44.4	106	1	4.15	71	5.23	280	215	105
1251	0	1	47	175	59	19.2653	5	0	0	1	3	0	0	0	0	0	0	0	0	0	0	0	0	0	0	0	0	0	0	0	0	0	0	0	0	0	0	0	1	100	30	259	0.99	2.85	59	3.43	325	295	145
1252	0	1	41	167	74	26.5338	4	0	0	1	3	0	0	0	0	0	0	0	0	0	0	0	0	0	0	0	0	0	0	0	0	0	0	0	0	0	0	0	0	141	42.9	167	1.12				205	163	50
1253	0	2	31	158	55.7	22.3121	5	0	0	1	3	0	0	0	0	0	0	0	0	0	0	0	0	0	0	0	0	0	0	0	0	0	0	0	0	0	0	0	0	133	37.9	134	0.98	4.54	54	4.49	235	202	113
1254	0	1	59	163			5	0	0	1	3	0	0	0	0	0	0	0	0	0	0	0	0	0	1	0	0	0	0	0	0	0	0	0	0	0	0	0	0	130	39.5	221	1	9.13	57	3.48	275	250	126
1255	0	2	44	158	58	23.2335	8	0	0	1	3	0	0	0	0	0	0	0	0	0	0	0	0	0	0	0	0	0	0	0	0	0	0	0	0	0	0	0	0	123	36.2	244	1.13	8.55	60	5.98	200	160	66
1256	0	2	55	160	59	23.0469	8	0	0	1	2	0	0	0	0	0	0	0	0	1	0	0	0	0	0	0	0	0	0	0	0	0	0	0	0	0	0	0								5.75	327	250	173
1257	0	1	66	165	55	20.202	3	0	0	2	3	0	0	0	0	0	1	0	0	0	0	0	0	0	1	0	0	0	0	0	0	0	0	0	0	0	0	0	0	132	41.3	119		12.17	106	5.34	235	210	126
1258	0	2	77	142	50	24.7967	8	0	0	1	3	0	0	0	0	0	0	0	0	0	0	0	0	0	0	0	0	0	0	0	0	0	0	0	0	0	0	0	0	120	35.2	71	0.97	3.54	58	6.27	285	245	120
1259	0	1	37	156	58	23.833	2	0	0	2	3	0	0	0	0	0	0	0	0	0	0	0	0	0	0	0	0	0	0	0	0	0	0	0	0	0	0	0	0	154	47.6	226	0.89	4.5	72	5.3	240	208	106
1260	0	1	82	168	70	24.8016	1	0	0	1	3	0	0	0	0	0	0	1	0	0	0	0	0	0	0	0	0	0	0	0	0	0	0	0	0	0	0	0	1	102	31.4	71	1.04	4.59	74	3.14	459	424	165
1261	0	1	54	170	56	19.3772	8	0	0	1	3	0	0	0	0	0	0	0	0	0	0	0	0	0	1	0	0	0	0	0	0	0	0	0	0	0	0	0	0	160	47.6	198	1.11	4.53	72	3.78	230	200	85
1262	0	2	45	158	61	24.4352	5	0	0	1	3	0	0	0	0	0	0	0	0	0	0	0	0	0	0	0	1	0	0	0	0	0	0	0	0	0	1	1	0	158	47.4	196	1.12	6.82	56	5.91	290	249	122
1263	0	1	55	173	61	20.3816	5	0	0	2	3	0	0	0	0	0	0	0	0	0	0	0	0	0	0	0	0	0	0	0	0	0	0	0	0	0	0	0	0	131	38.6	143	1.78				287	245	96
1264	0	2	51	156	40	16.4366	8	0	0	1	3	0	0	0	0	0	0	0	0	0	0	0	0	0	0	0	0	0	0	0	0	0	0	0	0	0	0	0	0	137	41.7	158	1.02	7.97	48	5.16	394	355	227
1265	0	1	48	169	95	33.2621	2	0	0	1	3	0	0	1	0	0	0	0	0	0	0	0	0	0	0	0	0	0	0	1	1	0	0	0	0	0	0	0	0	139	42.5	106	0.89	5.37	67	6.81	245	214	110
1266	0	1	62	172	65	21.9713	3	0	0	2	3	0	0	0	0	0	0	0	0	0	0	0	0	0	1	0	0	0	0	0	0	0	0	0	0	0	0	0	0	139	43.1	160	0.94	6.83	69	3.83	364	308	201
1267	0	1	36				7	0	1	1	4	0	0	1	0	0	0	0	0	0	0	0	0	0	0	0	0	0	0	0	0	0	0	0	0	0	0	0							83		679	610	249
1268	0	2	66	160	58	22.6562	5	1	0	2	3	0	0	0	0	0	0	1	0	0	0	0	0	0	0	0	0	0	0	0	0	0	0	0	0	0	1	0	0	121	36.9	70	0.97	4.56	62	4.3	400	359	175
1269	0	1	73	164	52	19.3337	1	0	0	1	3	0	0	0	0	0	0	0	0	0	0	0	0	0	1	0	0	0	0	0	0	0	0	0	0	0	0	0	1	113	34.9	123	1.02	4.56	90	2.65	980	920	114
1270	0	2	55	165	54	19.8347	5	0	0	2	3	0	0	0	0	0	0	0	0	0	0	0	0	0	0	0	0	0	0	0	0	0	0	0	0	0	0	0					1.01	5.06	71	5.69	243	223	121
1271	0	2	53	160	73	28.5156	3	0	0	1	3	0	0	0	0	0	0	0	0	0	0	0	0	0	0	1	0	0	0	0	0	0	0	0	0	0	0	0	0	128	38.4	198	1.04	5.66	59	3.83	210	172	62
1272	0	2	64				8	0	0	1	3	0	0	1	0	0	0	1	0	0	0	0	0	0	0	0	0	0	0	0	0	0	0	0	0	0	0	0	0	134	40.1	187		8.6	67	5.51	325	280	107
1273	0	1	50	175	74	24.1633	5	0	0	2	3	0	0	0	0	0	0	0	0	0	0	0	0	0	1	0	0	0	0	0	0	0	0	0	0	0	0	0	0	145	44.4	165		7.58	80	3.71	299	265	154
1274	0	2	37		48		5	0	0	2	3	0	0	0	0	0	0	0	0	0	0	0	0	0	0	0	0	0	0	0	0	0	0	0	0	0	0	0	0	123	35.8	204	1.07	3.88	77	4.41	264	230	137
1275	0	1	54	165	67	24.6097	3	0	0	1	2	0	0	1	0	0	0	0	0	0	0	0	0	0	1	0	0	0	0	0	0	0	0	0	0	0	0	0	0	150	44.2	103	0.89	6.17	72	5.16	240	205	87
1276	0	1	71	154	54	22.7694	2	0	0	1	3	0	0	0	0	0	0	0	0	0	0	0	0	0	1	0	0	0	0	0	0	0	0	0	0	0	0	0	0	141	41.8	113	0.92	5.25	75	4.38	245	200	104
1277	0	1	44	177	70	22.3435	5	0	0	1	3	0	0	0	0	0	0	0	0	0	0	0	0	0	1	0	0	0	0	0	0	0	0	0	0	0	0	0	0	154	44.9	178		6.6	72	6.26	310	272	167
1278	0	2	55	155	42	17.4818	5	0	0	1	3	0	0	0	0	0	0	0	0	0	0	0	0	0	0	0	1	0	0	1	1	0	0	0	0	0	0	1	1	109	34	240	1.01	6.69	66	4.51	260	235	90
1279	0	1	62	170	65	22.4913	5	0	1	2	4	0	0	0	0	0	0	0	0	0	0	0	0	0	0	0	1	0	0	0	1	0	0	1	0	1	1	1	0	123	36.7	58	1.88	4.53	79	2.93	360	310	197
1280	0	1	51	170	89	30.7958	5	0	0	2	3	0	0	1	0	0	0	0	0	0	1	0	0	0	0	0	0	0	0	0	0	0	0	0	0	0	0	0	0	130	40.6	127	2.73		62	4.43	495	465	202
1281	0	1	55				7	0	0	1	3	0	0	1	0	0	0	0	0	0	0	0	0	0	1	0	0	0	0	0	0	0	0	0	0	0	0	0	1	99	28.6	141	1.28		89		380	292	154
1282	0	2	56		47		5	0	0	2	3	0	0	0	0	0	0	0	0	0	0	0	0	0	0	0	0	0	0	0	0	0	0	0	0	0	0	0	0	152	46.8	143	0.97	5.68	54	6.65	210	170	88
1283	0	1	65	167	64	22.9481	5	1	0	1	3	0	0	1	0	0	0	0	0	0	0	0	0	0	1	0	0	0	0	0	0	0	0	0	0	0	0	0	0	133	41.6	210		7.99	74	6.05	345	310	193
1284	0	1	50	160	55	21.4844	5	0	0	2	3	0	0	0	0	0	0	0	0	0	0	0	0	0	1	0	0	0	0	0	0	0	0	0	0	0	0	0	1	92	28.7	90	2.43	4.87	74	2.25	335	310	168
1285	0	1	67	160	80	31.25	2	0	0	1	3	0	0	0	0	0	0	0	0	0	0	0	0	0	0	0	0	0	0	0	0	0	0	0	0	0	0	0	0	139	42.2	113		6.6	81	4.98	330	295	170
1286	0	2	46	164	50	18.5901	3	0	0	1	2	0	0	0	0	0	0	0	0	0	0	0	0	0	0	0	0	0	0	0	0	0	0	0	0	0	0	0	0	139	42.3	142	0.98	4.19	48	2.52	285	234	105
1287	0	2	32	150	55.5	24.6667	8	0	0	1	2	0	0	0	0	0	0	0	0	0	0	0	0	0	0	0	0	0	0	0	0	0	0	0	0	0	0	0	0	132	40.2	242	0.95			3.68	170	140	46
1288	0	1	44	160	54.5	21.2891	2	0	0	2	3	0	0	0	0	0	0	0	0	0	0	0	0	0	1	0	0	0	0	0	0	0	0	0	0	0	0	0	0	141	42.8	215	0.93	6.09	68	5.36	225	190	94
1289	0	2	59	156	66	27.1203	3	0	0	1	3	0	0	0	0	0	0	0	0	0	0	0	0	0	0	0	0	0	0	0	0	0	0	0	0	0	0	0	0	117	37.4	169	0.96	5.35	63	5.71	220	172	88
1290	0	2	35	153	56	23.9224	5	0	0	1	4	0	0	0	0	0	0	0	0	0	0	0	0	0	0	0	0	0	0	0	0	0	0	0	0	0	0	0	0	115	36.2	262	0.99	4.55	37	4.6	210	170	81
1291	0	2	60	153	55	23.4952	5	0	0	2	2	0	0	0	0	0	0	0	0	0	0	0	0	0	0	0	0	0	0	0	0	0	0	0	0	0	0	0	1	97	30.6	83	1.24	7.48	72	3.52	245	210	104
1292	0	2	50	162	60	22.8624	3	0	0	1	4	0	0	0	0	0	0	0	0	0	0	0	0	0	0	0	0	0	0	0	0	0	0	0	0	0	0	0	0	121	37.1	71	1.03	6.48	57	4.75	280	240	92
1293	0	2	51	160	56	21.875	4	0	0	1	4	0	0	0	0	0	0	0	0	0	0	0	0	0	0	0	0	0	0	0	0	0	0	0	0	0	0	0	0	127	38.8	119	1.27				285	228	127
1294	0	2	49	160	61.5	24.0234	4	0	0	2	4	0	0	1	0	0	0	0	0	0	0	0	0	0	0	0	0	0	0	0	0	0	0	0	0	0	0	0	0	143	43.3	90	1.46				225	188	98
1295	0	1	70	165	64	23.5078	1	0	0	1	3	0	0	1	0	0	0	0	0	0	0	0	0	0	0	0	0	0	0	0	0	0	0	0	0	0	0	0	1	119	33.7	178	0.97	3.13	57	4.06	140	120	115
1296	0	1	60	165	60	22.0386	7	0	0	1	3	0	0	0	0	0	0	0	0	0	0	0	0	0	0	0	0	0	0	0	0	0	0	0	0	0	0	0	0	130	41.1	87	1.1	7.17	62	2.54	620	530	182
1297	0	2	80	150	52	23.1111	1	0	0	1	3	0	0	1	0	0	0	1	0	0	0	0	0	0	0	1	0	0	1	1	0	1	1	0	0	0	0	0	1	107	33.3	227		6.94	66	4.45	360	330	95
1298	0	1	62		61.5		1	0	0	1	2	0	0	1	0	0	0	0	0	0	0	0	0	0	1	0	0	0	0	0	0	0	0	0	0	0	0	0	0	135	41.6	97	1.07	4.23	55	2.91	335	280	103
1299	0	1	82	155	63	26.2227	1	0	0	1	3	0	0	1	0	0	0	0	0	0	0	0	0	0	0	1	0	0	1	0	1	0	1	0	0	0	0	0	1	113	35	244	1.01	10.13	91	3.2	550	493	258
1300	0	1	67	166	71	25.7657	1	0	0	1	3	0	0	1	0	0	0	0	0	0	0	0	0	0	1	1	0	0	1	0	1	1	0	1	0	1	0	0	0	136	41.9	119	0.98	7.67	71	4.84	505	450	216
1301	0	1	63	168	68	24.093	3	0	0	2	3	0	0	0	0	0	0	0	0	0	0	0	0	0	1	0	0	0	0	0	0	0	0	0	0	0	0	0	0	148	45.6	117	0.95	4.45	60	5.6	350	300	170
1302	0	1	50	166	68	24.677	8	0	0	1	3	0	0	0	0	0	0	0	1	0	0	0	0	0	1	0	0	0	0	0	0	0	0	0	0	0	0	0	0	137	40.5	258	0.91			6.56	243	186	140
1303	0	2	78	152	51	22.0741	5	1	0	2	3	0	0	0	0	0	0	1	1	0	0	0	0	0	1	0	0	0	0	0	0	0	0	0	0	0	0	0	1	98	28.8	97	1.05	21.48	127	2.58	810	733	69
1304	0	2	60	158	59	23.634	1	0	0	1	3	0	0	1	0	0	0	1	0	0	0	0	0	0	0	0	1	0	0	0	1	0	0	0	0	0	0	0	0	118	34.7	198	0.97	3.84	54	3.12	555	520	225
1305	0	2	73	151	34	14.9116	2	0	0	1	3	0	0	0	0	0	0	0	0	0	0	0	0	0	0	1	0	0	0	0	0	1	1	0	0	0	1	0	1	99	32	237	1.02	4.33	42	4.31	784	725	312
1306	0	2	68	150	46	20.4444	1	0	0	1	3	0	0	1	0	0	0	1	0	0	0	0	0	0	0	0	0	0	0	0	0	0	0	0	0	0	0	0	0	110	33.2	202	0.98	10	83	3.76	575	515	286
1307	0	1	51	165	70	25.7117	5	0	0	2	3	0	0	0	0	1	0	0	0	0	0	0	0	0	0	0	0	0	0	0	0	0	0	0	0	0	0	0	1	118	37.2	160	1	11.4	275	3.67	180	150	71
1308	0	1	42	170	65	22.4913	3	0	0	1	2	0	0	0	0	0	0	0	0	0	0	0	0	0	1	0	0	0	0	0	0	0	0	0	0	0	0	0	0	150	43.6	158	0.88	9.24	82	5.82	360	320	146
1309	0	2	62	158	55	22.0317	5	0	0	2	3	0	0	0	0	0	0	0	1	0	0	0	0	0	0	0	1	0	0	0	0	0	0	0	0	0	0	1	1	108	33.2	239	1.33	5.85	35	3.36	380	350	168
1310	0	1	63	170	59.5	20.5882	1	0	0	1	3	0	0	1	0	0	0	0	0	1	0	0	0	0	0	0	0	0	0	0	0	0	0	0	0	0	0	0	0	129	38.4	91	0.98	8.23	98	5.52	450	400	219
1311	0	1	64	168	62	21.9671	4	0	0	2	3	0	0	0	0	0	0	0	0	0	0	0	0	0	1	0	0	0	0	0	0	0	0	0	0	0	0	0	0	123	36.8	99	1.01			3.38	270	240	63
1312	0	1	25	178			3	0	0	1	3	0	0	0	0	0	0	0	0	0	0	0	1	0	0	0	0	0	0	0	0	0	0	0	0	0	0	0	0	126	36.6	67		4.09	61	4	220	173	41
1313	0	1	53	168	63	22.3214	5	0	0	2	3	0	0	0	0	0	0	0	0	0	0	0	0	0	0	0	0	0	0	0	0	0	0	0	0	0	0	0	0	167	50	235	1.01	5.66	104	3.24	299	236	142
1314	0	1	67	169	63	22.0581	5	0	0	1	3	0	0	0	0	0	0	0	0	0	0	0	0	0	0	0	0	0	0	0	0	0	0	0	0	0	0	0	0	161	50.5	151	0.89	7.71	76	6.03	390	360	140
1315	0	2	78				5	1	0	1	3	0	0	1	1	0	0	0	0	0	0	0	0	1	0	1	0	0	1	0	0	1	0	0	0	0	0	0	0	115	35.4	199		6.88	52	4	395	345	146
1316	0	2	49	160	71	27.7344	5	0	0	2	3	0	0	0	0	0	0	0	0	0	0	0	0	0	0	0	0	0	0	0	0	0	0	0	0	0	0	0	1	108	33.8	298	0.97	6.91	67	3.69	335	293	184
1317	0	2	52	156	56.3	23.1345	3	0	0	1	2	0	0	0	0	0	0	0	0	0	0	0	0	0	0	0	0	0	0	0	0	0	0	0	0	0	0	0								4.3	220	185	75
1318	0	1	56	164	52	19.3337	3	0	0	1	2	0	0	0	0	0	0	0	0	0	0	0	0	0	1	0	0	0	0	0	0	0	0	0	0	0	0	0	0	131	39.5	115	0.95	5.9	79	4.73	259	234	135
1319	0	1	57	167	73	26.1752	3	0	0	1	2	0	0	0	0	0	0	0	0	0	0	0	0	0	1	0	0	0	0	0	0	0	0	0	0	0	0	0	0	138	41.2	175	0.96	6.45	68	5.53	315	260	100
1320	0	1	49	168	53	18.7783	5	0	0	1	3	0	0	0	0	0	0	0	0	0	0	0	0	0	1	0	0	0	0	0	0	0	0	0	0	0	0	0	0	153	48.1	70	0.92			5.54	545	505	200
1321	0	1	48	174	66	21.7994	5	0	0	2	3	0	0	0	0	0	0	0	0	0	0	0	0	0	1	0	0	0	0	0	0	0	0	0	0	0	0	0	0	152	46.2	132	1.03	5.03	62	4.11	440	400	259
1322	0	1	54		62		2	0	0	2	3	0	0	0	0	0	0	0	0	0	0	0	0	0	1	0	0	0	0	0	0	0	0	0	0	0	0	0	1	118	36.3	230	1.09	5.19	52	4.14	240	203	100
1323	0	1	79	174	63.5	20.9737	1	0	0	1	3	0	0	1	0	0	0	1	0	0	0	0	0	0	0	0	0	0	0	0	1	0	0	0	0	0	0	0	1	119	37.6	249	0.99	3.7	49		362	315	122
1324	0	2	38	146	39	18.2961	5	0	0	1	3	1	0	0	0	0	0	0	0	0	0	0	0	0	0	0	0	0	0	0	0	0	0	0	0	0	0	0	0	134	40.5	200		4.46	53	5.83	195	175	78
1325	1	1	84	170	61	21.1073	5	0	0	2	3	0	0	1	0	0	0	0	0	0	0	0	0	0	0	0	0	0	0	0	0	0	0	0	0	0	0	0	1	109	33.8	121	1.29	13.3	117	4.46	510	470	170
1326	0	2	46	152	46	19.91	3	0	0	1	3	0	0	0	0	0	0	0	0	0	0	0	0	0	0	0	1	0	0	0	0	0	0	0	0	0	0	0	0	124	37.5	117	2.35	5.3	58	4.59	315	285	96
1327	0	1	69	168	67	23.7387	7	0	0	1	3	0	0	1	0	0	0	0	0	0	0	0	0	0	0	0	0	0	0	0	0	0	0	0	0	0	0	0	0	121	38	128	0.98	5.58	69	3.79	335	287	83
1328	0	2	49	157	46	18.662	5	0	0	1	2	0	0	0	0	0	0	0	0	0	0	0	0	0	0	0	0	0	0	0	0	0	0	0	0	0	1	1	0	121	37.7	97	1.83	6.8	66	3.83	215	177	75
1329	0	2	43	162	61	23.2434	3	0	0	1	3	0	0	1	0	0	0	0	0	0	0	0	0	0	0	0	0	0	0	0	0	0	0	0	0	0	0	0	0	150	46.3	269	0.86	5.03	59	4.18	435	398	143
1330	0	2	54	158	45	18.026	5	0	0	2	2	0	0	0	0	0	0	0	0	0	0	0	0	0	0	0	0	0	0	0	0	0	0	0	0	0	0	0	0	125	40.2	158	0.93	8	56	5.29	220	168	70
1331	0	2	49	150	44	19.5556	5	0	0	2	3	0	0	0	0	0	0	0	0	0	0	0	0	0	0	0	0	0	0	0	0	0	0	0	0	0	0	0	0	122	38.7	159	1.1	6.69	57	2.91	325	290	151
1332	0	2	45	162	60	22.8624	3	0	0	1	3	0	0	0	0	0	0	0	0	0	0	0	0	0	0	0	0	0	0	0	0	0	0	0	0	0	0	0	0	117	36.5	138	0.91	3.58	67	4.27	295	260	137
1333	0	1	58	174	76	25.1024	1	0	0	1	3	0	0	0	0	0	0	0	0	0	0	0	0	0	1	0	0	0	0	0	0	0	0	0	0	0	0	0	0	138	42.1	198	0.95	5.4	70	3.13	320	270	95
1334	0	2	65	153	42	17.9418	5	0	0	2	3	0	0	0	0	0	0	0	0	0	0	0	0	0	0	1	0	0	0	0	0	0	0	0	0	0	0	1	0	130	40.2	166	1.03	5.7	61	4.54	423	390	212
1335	0	2	60	157	63	25.5588	7	0	0	1	4	0	0	0	0	0	0	0	0	0	0	0	0	0	0	0	0	0	0	0	0	0	0	0	0	0	0	0	0	113	35.2	334	1.07	5.09	53	3.63	410	375	237
1336	0	1	59	175	67	21.8776	7	0	1	1	3	0	0	1	0	0	0	0	0	0	0	0	0	0	0	0	0	0	0	0	0	0	0	0	0	0	0	0	0	125	38.4	137	0.91		67	4.33	560	456	276
1337	0	2	70	150	50	22.2222	5	1	0	2	3	0	0	0	0	0	0	1	1	0	0	0	0	0	0	1	1	0	0	0	0	0	0	0	0	0	0	0	0	119	36.5	155	1.19	10.81	72	3.43	455	400	225
1338	0	1	73				1	0	0	1	2	0	0	1	0	0	0	0	0	0	0	0	0	0	0	0	0	0	0	0	0	0	0	1	0	1	0	0	1	112	34.4	127	0.93	8.25	111	3.09	395	352	172
1339	0	2	63.9781	157	46	18.662	2	0	0	1	3	0	0	0	0	0	0	0	0	0	0	0	0	0	0	0	0	0	0	0	0	0	0	0	0	0	0	0	0	118	37.2	130	0.95	8.18	60	4.6	230	200	93
1340	0	2	78				1	0	0	1	3	0	0	0	1	0	0	0	0	0	0	0	0	1	0	0	0	0	0	0	0	0	0	0	0	0	0	0	1	86	26.6	182	1.01	5.47	80	4.27	395	355	165
1341	0	1	35	172	66	22.3094	7	0	0	1	3	0	0	0	0	0	0	0	0	0	1	0	0	0	1	0	0	0	0	0	0	0	0	0	0	0	0	0	0	142	42.8	134	1.02	5.52	82	4.73	290	250	80
1342	0	1	70	168	49	17.3611	5	0	0	2	3	0	0	0	0	0	0	0	0	0	0	0	0	0	0	0	0	0	0	0	0	0	0	0	0	0	0	0	0	157	48.1	124	0.94	10.41	102	4.62	275	235	136
1343	0	2	56	163	48	18.0662	5	0	0	2	3	0	0	0	0	0	0	0	0	0	0	0	0	0	0	1	0	0	0	0	0	0	0	0	0	0	0	0	0	141	44.4	81	1.13	12.32	101		290	265	123
1344	0	1	63	170	65	22.4913	7	0	0	1	3	0	0	0	0	0	0	0	0	0	0	0	0	0	1	0	0	0	0	0	0	0	0	0	0	0	0	0	0	153	48.3	182	0.99		84	5.3	350	305	190
1345	0	2	51	145	42	19.9762	2	0	0	1	3	0	0	0	0	0	0	0	0	0	0	0	0	0	0	0	0	0	0	0	0	0	0	0	0	0	0	0	1	101	32.2	222	1.05	5.3	50	4.42	310	280	150
1346	0	1	42				5	0	0	2	4	0	0	0	0	0	0	0	0	0	0	0	0	0	1	0	0	0	0	0	0	0	0	0	0	0	0	0	0	150	47.3	107	1.18	6.04	91	3.2	285	255	140
1347	0	2	59	160	54	21.0938	5	0	0	2	3	0	0	0	0	0	0	0	1	0	0	0	0	0	1	0	0	0	0	0	0	0	0	0	0	0	0	0	0	141	43.1	183	0.96	6.34	63	5.04	235	213	105
1348	0	1	65	167	58	20.7967	1	0	0	1	3	0	0	1	0	0	0	1	0	0	0	0	0	0	0	0	0	0	0	0	0	0	0	0	0	0	0	0	1	98	30.4	123	1.07	6.12	80	6.39	370	322	185
1349	0	1	74	165	60	22.0386	5	0	0	1	3	0	0	0	0	0	0	0	0	0	0	0	0	0	1	0	0	0	0	0	0	0	0	0	0	0	0	0	0	123	37.9	131	1.06	6.12	98	3.74	290	252	126
1350	0	1	57	165	55	20.202	8	0	0	1	3	0	0	1	0	0	0	0	0	0	0	0	0	0	0	0	0	0	0	0	0	0	0	0	0	0	0	0	0	125	37.2	142	0.93	4.85	72	3.18	130	99	35
1351	0	2	69	155	56	23.3091	3	0	0	2	3	0	0	0	0	0	0	0	0	0	0	0	0	0	0	0	0	0	0	0	0	0	0	0	0	0	0	0	1	104	31	128	0.96	6.63	77	3.78	385	360	220
1352	0	1	61	160	60	23.4375	5	1	0	2	3	0	0	0	0	0	0	0	0	0	0	0	0	0	0	0	0	0	0	0	0	0	0	0	0	0	0	0	0	127	41.2	227	0.93	4.91	66	6.35	290	250	130
1353	0	1	24	161	55	21.2183	8	0	0	1	2	0	0	0	0	0	0	0	0	0	0	0	0	0	0	0	0	0	0	0	0	0	0	0	0	0	0	0	0	149	44.8	175	0.99	5.11	60	4.27	190	155	74
1354	0	1	71	166	55	19.9594	7	0	0	1	4	0	0	0	0	0	0	0	1	0	0	0	0	1	1	0	0	0	0	0	0	0	0	0	0	0	0	0	0	129	38.9	194	0.92	10.33	58	4.29	425	378	218
1355	0	1	59				5	0	0	2	3	0	0	0	0	0	0	0	0	0	0	0	0	0	1	0	0	0	0	0	0	0	0	0	0	0	0	0	1	104	31.9	373	1.14	9.03	82	3.42	300	270	115
1356	0	1	71	170	68	23.5294	5	0	0	1	2	0	0	0	0	0	0	0	0	0	0	0	0	0	1	0	0	0	0	0	0	0	0	0	0	0	0	0	1	109	34.5	336	1.21	3.44	73	3.32	200	167	72
1357	0	2	56	156	55	22.6003	3	0	0	1	3	0	0	0	0	0	0	0	0	0	0	0	0	0	0	0	0	0	0	0	0	0	0	0	0	0	0	0	0	132	40.6	153	1.59	6.12	52	4.49	285	245	145
1358	0	1	71	172	77	26.0276	4	0	0	1	3	0	0	0	0	0	0	0	0	0	0	0	0	0	0	0	0	0	0	0	0	0	0	0	0	0	0	0	0	143	44	148	1.1	6.44	70	2.29	210	170	70
1359	0	2	72	160	63	24.6094	1	0	0	1	3	0	0	1	0	0	0	1	0	0	0	0	0	0	0	1	0	0	0	0	0	0	0	0	0	0	0	0	0	141	41.4	123	1.01	7.36	52	4.89	390	325	138
1360	0	2	51	162	48	18.2899	5	0	0	2	3	0	0	0	0	0	0	0	0	0	0	0	0	0	0	0	0	0	0	0	0	0	0	0	0	0	0	0	1	77	25.9	210	1.58	7.11	49	4.54	310	270	118
1361	0	1	58	172	62	20.9573	5	0	0	1	3	0	0	0	0	0	0	0	0	0	0	0	0	0	1	0	0	0	0	0	0	0	0	0	0	0	0	0	0	141	44.4	119	0.99	4.54	72	4.91	300	265	137
1362	0	2	57	159	65	25.711	5	0	0	1	3	0	0	0	0	0	0	0	0	0	0	0	0	0	0	0	0	0	0	0	0	0	0	0	0	0	0	0	0	120	37.9	158	1.03	5.5	65	3.1	390	342	192
1363	0	1	64	175	84	27.4286	1	0	0	2	3	0	0	0	0	0	0	0	0	0	1	0	0	0	1	0	0	0	0	0	0	0	0	0	0	0	0	0	0	130	40.8	163	0.98			4.12	590	540	121
1364	0	1	63	175	66	21.551	8	0	0	1	2	0	0	0	0	0	0	0	0	0	0	0	0	0	1	0	0	0	0	0	0	0	0	0	0	0	0	0	0	134	42	245	1	9.24	69	4.93	170	130	40
1365	0	2	60	155	49	20.3954	7	0	0	1	3	0	0	0	0	0	0	0	0	0	0	0	0	0	0	0	0	0	0	0	0	0	0	0	0	0	0	0	0	114	34.7	231	0.89		69	4.19	270	221	45
1366	0	2	39	160	54	21.0938	5	0	0	1	2	0	0	0	0	0	0	0	0	0	0	0	0	0	0	0	0	0	0	0	0	0	0	0	0	0	0	0	0	138	42.7	273	0.91	5.21	77	3.84	200	180	66
1367	0	1	51	172	75	25.3515	3	0	0	1	2	0	0	0	0	0	0	0	1	0	0	0	0	0	0	0	0	0	0	0	0	0	0	0	0	0	0	0	1	117	36.4	360	2.17	5.95	66	2.99	205	165	69
1368	0	2	52	150	77	34.2222	3	0	0	2	2	0	0	0	0	0	0	0	0	0	0	0	0	0	0	1	0	0	0	1	0	0	0	1	0	1	1	0	0	142	45.5	155	1.13	8.71	92	4.67	320	300	169
1369	0	1	28	170	70	24.2215	4	0	0	1	3	0	0	0	0	0	0	0	0	0	0	0	1	0	1	0	0	0	0	0	0	0	0	0	0	0	0	0	0	139	42	214	1.08	5.11	62	5	192	175	77
1370	0	2	64	155	51	21.2279	3	0	0	2	2	0	0	0	0	0	0	0	0	0	0	0	0	0	0	0	0	0	0	1	0	0	0	0	1	1	1	0	0	138	43.3	161	0.99	6.12	65	6.13	200	170	60
1371	0	2	54	155	60	24.974	5	0	0	1	3	0	0	0	0	0	0	0	0	0	0	0	0	0	0	0	0	0	0	0	0	0	0	0	0	0	0	0	0	115	34.9	75	1.02	5.08	43	3.77	212	175	76
1372	0	1	61	158	60	24.0346	1	0	0	1	3	0	0	0	0	0	0	0	0	0	0	0	0	0	0	0	0	0	0	0	0	0	0	0	0	0	0	0	1	118	37.3	208	1.03	5.73	76	4.97	503	438	241
1373	0	2	26	155	41	17.0656	5	0	0	1	3	0	0	0	0	0	0	0	0	0	0	0	0	0	0	0	0	0	0	0	0	0	0	1	0	1	1	0	0	123	37.7	205	0.94	3.04	47	3.17	340	325	161
1374	0	2	64	153	38	16.2331	3	0	0	1	3	0	0	0	0	0	0	0	0	0	0	0	0	0	0	0	0	0	0	0	0	0	0	0	0	0	0	0	0	128	40.3	92	1.03	7.16	50	3.66	224	193	85
1375	0	1	20	163	52	19.5717	8	0	0	1	3	0	0	0	0	0	0	0	0	0	0	0	0	0	0	0	0	0	0	0	0	0	0	0	0	0	0	0	1	116	36.9	138	0.91	5.05	79	3.9	232	197	81
1376	0	1	43	172	68	22.9854	5	0	0	2	3	0	0	0	0	0	0	0	0	0	0	0	0	0	0	0	0	0	0	0	0	0	0	0	0	0	0	0	0	157	49.2	175	1.05	11.04	78	3.56	265	240	136
1377	0	2	21	162	56	21.3382	8	0	0	1	3	0	0	0	0	0	0	0	0	0	0	0	0	0	0	0	0	0	0	0	0	0	0	0	0	0	0	0	0	136	39.2	285	0.956	4.49	57	4.75	180	147	53
1378	0	2	43	153	45	19.2234	5	0	0	2	3	0	0	0	0	0	0	0	0	0	0	0	0	0	0	0	0	0	0	0	0	0	0	0	0	0	1	1	0	139	42.9	131	1.05	9.58	58	3.82	265	225	102
1379	0	1	18	150	45	20	2	0	0	1	3	0	0	0	0	0	0	0	0	0	0	0	0	0	0	0	0	0	0	0	0	0	0	0	0	0	0	0	0	163	49.7	265	0.99	4.89	81	4.72	215	194	75
1380	0	2	57	156	49	20.1348	5	0	0	2	4	0	0	0	0	0	0	0	0	0	0	0	0	0	0	0	0	0	0	0	0	0	0	0	0	0	0	0	0	129	38.9	136	1.25	5.21	52	3.31	365	335	167
1381	0	1	62	161	65	25.0762	2	0	0	1	3	0	0	0	0	0	0	0	0	0	0	0	0	0	0	0	0	0	0	0	0	0	0	0	0	0	0	0	0	150	45.2	135	0.97	7.47	77	5.38	255	230	123
1382	0	2	70				5	0	0	2	3	0	0	0	0	0	0	0	0	0	0	0	0	0	0	0	0	0	0	0	0	0	0	0	0	0	0	0	1	103	32.5	141	0.95	4.97	44	3.87	270	240	111
1383	0	1	51	170	62	21.4533	3	0	0	1	3	0	0	0	0	0	0	0	0	0	0	0	0	0	1	0	0	0	0	0	0	0	0	0	0	0	0	0	0	166	48.5	206	0.92	5.53	54	5.28	265	225	105
1384	0	1	66	170	61	21.1073	7	0	0	1	3	0	0	1	0	0	0	0	0	0	0	0	0	0	0	0	0	0	0	0	0	0	0	0	0	0	0	0	0	147	44.9	208	0.95	7.83	73	4.88	250	225	120
1385	0	2	62	160	60.5	23.6328	5	0	0	1	3	0	0	0	0	0	0	0	0	0	0	0	0	0	0	0	0	0	0	0	0	0	0	0	0	0	0	0	0	146	43.5	172	0.99	5.54	70	3.61	230	190	94
1386	0	1	69	176	62	20.0155	2	0	0	1	3	0	0	1	0	0	0	0	0	0	0	0	0	0	0	0	0	0	0	0	0	0	0	0	0	0	0	0	0	133	39.2	210	0.98	7.33	81	5.3	330	300	78
1387	0	1	44	173	69	23.0546	5	0	0	1	3	0	0	0	0	0	0	0	0	0	0	0	0	0	1	0	0	0	0	0	0	0	0	0	0	0	0	0	0	144	44.7	171	1	9.98	73	4.55	295	268	100
1388	0	1	78	162	42	16.0037	1	0	0	2	4	0	0	1	0	0	0	0	1	0	0	0	0	0	0	0	0	0	0	0	0	0	0	0	0	0	0	0	0	125	37.6	183	0.91	5.65	83	4.13	550	484	59
1389	0	1	50	168	60	21.2585	5	0	0	1	3	0	0	0	0	0	0	0	1	0	0	0	0	0	1	0	1	0	0	0	0	0	0	0	0	0	1	1	0	134	40.7	165	1.09	4.8	78	5.39	165	150	75
1390	0	2	44		80		8	0	0	1	3	0	0	0	0	0	0	0	0	0	0	0	0	0	0	0	0	0	0	0	0	0	0	0	0	0	0	0	0	137	43.7	194	0.98				140	119	53
1391	0	1	68	168	68.5	24.2701	5	1	0	1	3	0	0	1	0	0	0	0	0	0	0	0	0	0	0	0	0	0	0	0	1	0	0	0	0	0	0	0	0	153	47.2	176	0.9	5.99	73	4.38	460	422	241
1392	0	2	44	162	58	22.1003	4	0	0	1	4	0	0	0	0	0	0	0	1	0	0	0	0	0	0	0	0	0	0	0	0	0	0	0	0	0	0	0	0	118	36.6	189	1.46	6.87	56	3.25	173	130	40
1393	0	1	47	156	50	20.5457	5	0	0	2	4	0	0	0	0	0	0	0	1	0	0	0	0	0	1	0	1	0	0	0	0	0	0	0	0	0	0	0	0	142	43.2	175	1.02	5.72	72	5.21	440	400	285
1394	0	1	30	165	59	21.6713	8	0	0	1	3	0	0	0	0	0	0	0	0	0	0	0	0	0	1	0	0	0	0	0	0	0	0	0	0	0	0	0	0	131	39.4	171	0.92	6.42	74	2.87	180	150	38
1395	0	1	49	172	61	20.6193	5	0	0	1	3	0	0	0	0	0	0	0	0	0	0	0	0	0	1	0	0	0	0	0	0	0	0	0	0	0	0	0	0	151	46.6	144	1.05	6.04	107	2.91	315	275	130
1396	0	1	64	160	56	21.875	7	0	0	1	4	0	0	0	0	0	0	0	0	0	0	0	0	0	1	0	0	0	0	0	0	0	0	0	0	0	0	0	0	122	38.3	102	1.03		54	3.55	305	260	152
1397	0	2	60	156	59	24.2439	5	0	0	1	3	0	0	0	0	0	0	0	1	0	0	0	0	0	0	0	0	0	0	0	0	0	0	0	0	0	0	0	0	122	37.5	101	2.26	8.06	71	5.01	285	230	102
1398	0	1	49	156	56	23.0112	8	0	0	1	3	0	0	0	0	0	0	0	0	0	0	0	0	0	0	0	0	0	0	0	0	0	0	0	0	0	0	0	0	151	46.6	270	0.96	10.05	67	3.96	225	201	75
1399	0	1	31	177	74	23.6203	5	0	0	1	3	0	0	0	0	0	0	0	0	0	0	0	0	0	0	0	0	0	0	1	0	0	1	0	0	0	1	0	1	107	33.3	174	1.13	3.01	87	3.68	280	250	130
1400	0	2	58	155	55	22.8928	5	1	0	1	3	0	0	0	0	0	0	0	1	0	0	0	0	0	0	1	0	0	0	1	0	0	1	0	1	1	0	0	0	142	42.9	112	0.98	7.89	52	4.77	520	480	148
1401	0	1	53	168	59	20.9042	7	0	0	2	3	0	0	0	0	0	0	0	0	0	0	0	0	0	1	0	0	0	0	0	0	0	0	0	0	0	0	0	0	165	51.2	231	1.07	6.67	84	5.67	355	370	201
1402	0	2	64		61		1	0	0	1	3	0	0	0	0	0	0	0	0	0	0	0	0	0	0	1	0	0	1	1	0	1	0	0	0	0	0	0	0	126	37.7	173	1.19	4.88	70	4.9	540	485	230
1403	0	2	61	147	35	16.197	4	0	0	1	3	0	0	0	0	0	0	0	0	0	0	0	0	0	0	0	0	0	0	0	0	0	0	0	0	0	0	0	0	140	44.2	199		6.15	59	3.75	400	379	137
1404	0	1	44	167	70	25.0995	7	0	0	1	3	0	0	0	0	0	0	0	0	0	0	0	0	0	0	0	0	0	0	0	0	0	0	0	0	0	0	0	0	144	44.1	185	0.95	5.92	74	4.72	320	290	158
1405	0	2	29	152	45	19.4771	8	0	0	1	2	0	0	0	0	0	0	0	0	0	0	0	0	0	0	0	0	0	0	0	0	0	0	0	0	0	0	0	0	126	39.6	133	1.03	3.11	50	4.77	178	138	62
1406	0	2	44	145	38	18.0737	5	0	0	2	3	0	0	0	0	0	0	0	0	0	0	0	0	0	0	0	0	0	0	0	0	0	0	0	0	0	0	0	0	146	45.1	125	1.11	3.41	50	4.7	185	161	67
1407	0	2	49	165	60	22.0386	3	0	0	1	2	0	0	0	0	0	0	0	0	0	0	0	0	0	0	0	0	0	0	0	0	0	0	0	0	0	0	0	0	137	42.5	203	0.9	2.71	45	4.11	225	200	124
1408	0	2	59	155	60	24.974	1	0	0	1	3	0	0	1	0	0	0	0	0	0	0	0	0	0	0	0	0	0	0	0	1	0	0	0	0	0	0	0	0	127	39.5	156	0.97	4.78	49	4.71	405	365	110
1409	0	2	53	154	48	20.2395	8	0	0	1	2	0	0	0	0	0	0	0	0	0	0	0	0	0	0	0	0	0	0	0	0	0	0	0	0	0	0	0	0	114	34.8	155	0.82	10.05	75	8.64	355	305	93
1410	0	2	36	156	47.5	19.5184	5	0	0	1	3	0	0	0	0	0	0	0	1	0	0	0	0	0	0	0	0	0	0	0	0	0	0	0	0	0	0	0	0	141	44	239	1.25	2.8	51	5.47	285	270	122
1411	0	1	32	180	78	24.0741	6	0	1	2	4	0	0	0	0	0	0	0	0	0	0	0	0	0	0	0	0	0	0	0	0	0	0	0	0	0	0	0	1	109	34	300	1.46				325	305	128
1412	0	1	62	172	70	23.6614	8	0	0	1	3	0	0	1	0	0	0	0	0	0	0	0	0	0	0	0	0	0	0	0	0	0	0	0	0	0	0	0	0	143	44.9	277	0.85	4.36	71	6.57	180	135	37
1413	0	1	42	168	69	24.4473	4	0	0	1	3	0	0	0	0	0	0	0	0	0	0	0	0	0	0	0	0	0	0	0	0	0	0	0	0	0	0	0	0	140	42.9	139	0.97	7.2	67	4.16	180	140	36
1414	0	2	51	153	43	18.369	5	0	0	1	3	0	0	0	0	0	0	0	0	0	0	0	0	0	0	0	0	0	0	0	0	0	0	0	0	0	0	0	0	152	47	134	1.01	6.44	68	5.91	205	180	78
1415	0	1	62		55		7	0	0	2	3	0	0	0	0	0	0	0	0	0	0	0	0	0	0	0	0	0	0	0	0	0	0	0	0	0	0	0	0	166	51.2	148	1.07		63	5.26	395	348	219
1416	0	1	72	160	57.5	22.4609	5	1	0	2	3	0	0	0	0	0	0	0	0	0	0	0	0	0	0	0	0	0	0	0	0	0	0	0	0	0	0	0	0	121	35.9	94	0.94	9.1	70	4.49	440	410	208
1417	0	1	60	169	80.2	28.0802	3	0	0	1	3	0	0	1	0	1	0	1	1	1	0	0	0	0	0	0	0	0	0	0	0	0	0	0	0	0	0	0	0	124	38.7	241	0.97	8.21	96	5.88	240	206	67
1418	0	2	60	156	48	19.7239	5	0	0	2	3	0	0	0	0	0	0	0	0	0	0	0	0	0	0	0	0	0	0	0	0	0	0	0	0	0	0	0	1	108	36.2	155	0.97	10.19	86	3.12	195	175	69
1419	0	1	60	165	67	24.6097	5	1	0	1	3	0	0	1	0	0	0	0	0	0	0	0	0	0	1	1	0	0	0	0	0	0	1	0	0	0	0	0	0	141	42.7	98	0.96	7.55	98	5.19	470	430	210
1420	0	1	18	167	49.5	17.7489	8	0	0	1	3	0	0	0	0	0	0	0	0	0	0	0	0	0	0	0	0	0	0	0	0	0	0	0	0	0	0	0	0	147	46.4	183	1.06	6.26	68	3.24	210	137	79
1421	0	1	58	170	68	23.5294	3	0	0	1	2	0	0	0	0	0	0	0	0	0	0	0	0	0	1	0	0	0	0	0	0	0	0	0	0	0	0	0	0	132	40.3	80	1.09	5.71	78	4.96	235	195	97
1422	0	2	54	150	48	21.3333	5	0	0	1	3	0	0	0	0	0	0	0	1	0	0	0	0	0	0	0	1	0	0	0	0	0	0	0	0	0	1	0	0	143	44.9	213	1.3	4.68	55	4.34	270	242	132
1423	0	1	70	178	58	18.3058	5	1	0	1	3	0	0	0	0	0	0	0	0	0	0	0	0	0	1	0	0	0	0	0	0	0	0	0	0	0	0	0	0	146	45.8	92	1.03	7.08	78	3.53	355	320	130
1424	0	1	46	170	62	21.4533	8	0	0	1	3	0	0	1	0	0	0	1	0	0	0	0	0	0	1	0	0	0	0	0	0	0	0	0	0	0	0	0	0	162	51.8	153	0.94	9.76	39	3.95	190	160	68
1425	0	1	62	167	83	29.7608	7	0	1	1	4	0	0	1	0	0	0	0	0	0	0	0	0	0	1	0	0	0	0	0	0	0	0	0	0	0	0	0	0	130	39.1	38	1.23		100		885	819	348
1426	0	2	18	161	59	22.7615	8	0	0	1	2	0	0	0	0	0	0	0	0	0	0	0	0	0	0	0	0	0	0	0	0	0	0	0	0	0	0	0	0	139	42.9	205	1.06	3.64	44	3.61	200	164	74
1427	0	1	70	165	60	22.0386	7	0	0	1	4	0	0	1	0	0	0	0	0	0	0	0	0	0	0	0	0	0	0	0	0	0	0	0	0	0	0	0	0	142	44	202	1.06	6.57	83	3.61	525	445	232
1428	0	1	41				7	0	0	1	3	0	0	0	0	0	0	0	0	0	0	0	0	0	0	0	0	0	0	0	0	0	0	0	0	0	0	0	0	138	40.9	177	1.04	17.12	308		1045	960	520
1429	0	2	39	158	59	23.634	4	0	0	1	3	0	0	0	0	0	0	0	0	0	0	0	0	0	0	0	0	0	0	0	0	0	0	0	0	0	0	0	1	97	32.5	373	0.91	4.14	40	4.42	220	184	34
1430	0	2	61	155	60	24.974	3	0	0	1	3	0	0	0	0	0	0	0	0	0	0	0	0	0	0	0	0	0	0	0	0	0	0	0	0	0	0	0	0	126	39	73	1.1	5.43	66	3.98	270	250	62
1431	0	1	48	173	56	18.7109	5	0	0	1	3	0	0	0	0	0	0	0	0	0	0	0	0	0	1	0	0	0	0	0	0	0	0	0	0	0	0	0	0	149	45.1	152	1.01	6.88	65	4.76	320	285	127
1432	0	2	66	155	54	22.4766	2	0	0	2	3	0	0	1	0	0	0	0	0	0	0	0	0	0	1	0	0	0	0	0	0	0	0	0	0	0	0	0	0	125	39	168		6.29	76	4.67	225	210	111
1433	0	1	35	172	76	25.6896	2	0	0	1	2	0	0	0	0	0	0	0	0	0	0	0	0	0	0	0	0	0	0	0	0	0	0	0	0	0	0	0	0	143	43.8	166	0.94			4.67	250	225	105
1434	0	2	39	168	67	23.7387	5	0	0	1	3	0	0	0	0	0	0	0	0	0	0	0	0	0	0	0	0	0	0	0	0	0	0	0	0	0	0	0	1	92	30.1	195	1.84	4.29	49	3.72	270	215	115
1435	0	2	30	130	45	26.6272	8	0	0	1	2	0	0	0	0	0	0	0	0	0	0	0	0	0	0	0	0	0	0	0	0	0	0	0	0	0	0	0	0	131	38.5	214	0.99	5.05	46	3.49	260	195	104
1436	0	1	50	166	65	23.5883	2	0	0	1	3	0	0	0	0	0	0	0	0	0	0	0	0	0	1	0	0	0	0	0	0	0	0	0	0	0	0	0	0	146	43.5	172	0.95	5.68	64	5.21	325	295	140
1437	0	1	63	168	61.5	21.79	2	0	0	2	3	0	0	0	0	0	0	0	0	0	0	0	0	0	0	0	0	0	0	0	0	0	0	0	0	0	0	0	0	140	42.9	102	1.06	6.32	58	4.01	215	180	93
1438	0	1	49	168	60.5	21.4357	5	0	0	1	3	0	0	0	0	0	0	0	0	0	0	0	0	0	1	0	0	0	0	0	0	0	0	0	0	0	0	0	0	166	52.2	229	1.66	9.11	68	6.09	250	130	100
1439	0	2	64		75		8	0	0	1	4	0	0	0	0	0	0	0	1	1	0	0	0	0	0	1	0	0	0	0	0	0	0	0	0	0	0	0	0	129	41.2	181	0.95	5.83	52	2.75	240	207	62
1440	0	2	73	150	55	24.4444	5	0	0	2	3	0	0	1	0	0	0	0	0	0	0	0	0	0	0	1	0	0	0	0	0	0	0	1	0	1	1	1	0	145	45.4	166	1.19	7.22	81	3.27	300	263	88
1441	0	1	66	168	71	25.1559	1	0	0	1	3	0	0	1	1	0	0	1	0	0	0	0	0	1	1	0	0	0	0	0	0	0	0	0	0	0	0	0	0	125	39.4	295	0.92	3.8	85	3.95	530	498	242
1442	0	2	59	155	46	19.1467	8	0	0	1	3	0	0	0	0	0	0	0	0	0	0	0	0	0	0	0	0	0	0	0	0	0	0	0	0	0	0	0	0	118	35.9	132	0.97	3.51	46	5.23	225	194	60
1443	0	2	47	158	45	18.026	5	0	0	1	3	0	0	1	0	0	0	0	1	0	0	0	0	0	0	0	1	0	0	0	0	0	0	0	0	0	0	0	0	118	35.1	165	2.02	4.35	53	3.63	255	195	63
1444	0	2	64	150	52.5	23.3333	5	0	0	2	4	0	0	0	0	0	0	0	0	0	0	0	0	0	0	0	0	0	0	0	0	0	0	0	0	0	1	1	0	133	40.6	191	1.01	6.65	67	4.46	320	295	178
1445	0	2	63	167	62	22.231	5	0	0	1	3	0	0	1	0	0	0	0	0	0	0	0	0	0	0	0	1	0	0	0	1	0	0	0	0	0	1	0	0	139	43.5	174	1.99	5.79	75	5.14	380	350	202
1446	0	1	51	170	65	22.4913	5	0	0	1	3	0	0	0	0	0	0	0	0	0	0	0	0	0	1	0	0	0	0	1	0	0	1	0	0	0	1	0	0	150	46.7	122	1	4.92	69	6.26	515	489	185
1447	0	2	75	157	55	22.3133	5	0	0	1	3	0	0	1	0	0	0	0	0	0	0	0	0	0	0	0	0	0	0	0	0	0	0	0	0	0	0	0	0	123	39.2	198	0.91	6.95	63	5.22	280	237	115
1448	0	1	63	163	51	19.1953	8	0	0	1	2	0	0	0	0	0	0	0	0	0	0	0	0	0	1	0	0	0	0	0	0	0	0	0	0	0	0	0	0	150	45.8	141	0.98	6.98	68	4.35	183	144	76
1449	0	1	62	170	61	21.1073	7	0	0	2	2	0	0	0	0	0	0	0	0	0	0	0	0	0	1	0	0	0	0	0	0	0	0	0	0	0	0	0	0	128	40.4	115	1.05	5.13	78	3.71	345	299	127
1450	0	1	64				1	0	0	1	3	0	0	0	0	0	0	1	0	0	0	0	0	0	1	1	0	0	0	0	0	0	0	0	0	0	0	0	0	126	38.8	122	1	7.21	71	3.42	462	410	200
1451	0	2	76				1	0	0	2	3	0	0	1	0	1	0	0	1	0	0	0	0	1	0	0	0	0	0	0	0	0	0	0	0	0	0	0					0.93	24.35	264	3.3	370	325	214
1452	0	2	32		47.5		8	0	0	1	2	0	0	0	0	0	0	0	0	0	0	0	0	0	0	0	0	0	0	0	0	0	0	0	0	0	0	0	0	122	38.5	177	0.99	3.51	42	4.11	220	170	70
1453	0	2	43	155	50	20.8117	5	0	0	1	3	0	0	0	0	0	0	0	0	0	0	0	0	0	0	0	0	0	0	0	0	0	0	0	0	0	0	0	0	127	38	121	0.97	6.01	61	4.54	290	245	115
1454	0	1	50		60		7	0	0	1	3	0	0	0	0	0	0	0	0	0	0	0	0	0	0	0	0	0	0	0	0	0	0	0	0	0	0	0	0	161	51.1	142	0.87	5.4	96	5.72	340	75	151
1455	0	1	65	148	48	21.9138	2	0	0	1	3	0	0	0	0	0	0	1	0	0	0	0	0	0	1	0	0	0	0	0	0	0	0	0	0	0	0	1	0	168	50.8	200	0.91	9.17	79	4.35	290	255	125
1456	0	2	48	156	48.5	19.9293	3	0	0	1	3	0	0	0	0	0	0	0	0	0	0	0	0	0	0	0	0	0	0	0	0	0	0	0	0	0	0	1	0	160	49.3	119	0.95	6.82	69	6.26	205	171	65
1457	0	2	23	160	48	18.75	8	0	0	1	3	0	0	0	0	0	0	0	0	0	0	0	0	0	0	0	0	0	0	0	0	0	0	0	0	0	0	0	0	130	40.5	240	1.01	6.13	54	4.11	220	185	79
1458	0	1	63	160	51	19.9219	2	0	0	1	3	0	0	0	0	0	0	0	0	0	0	0	0	0	0	0	0	0	0	0	0	0	0	0	0	0	0	0	0	128	40.9	125	0.97	13.56	96	4.96	280	234	123
1459	0	1	63	160	53	20.7031	5	0	0	2	4	0	0	1	0	0	0	1	0	0	0	0	0	0	1	0	1	0	0	0	0	0	0	1	0	1	1	0						14.59	150	3.83	275	232	75
1460	0	1	78	167	43	15.4183	1	0	0	1	4	0	0	0	0	0	0	0	0	0	0	0	0	1	1	0	0	0	0	0	0	0	0	0	0	0	0	0						4	67	2.79	435	370	155
1461	0	1	48	177	59	18.8324	5	0	0	1	3	0	0	0	0	0	0	0	0	0	0	0	0	0	1	0	0	0	0	0	0	0	0	0	0	0	0	0	0	146	46.4	171	0.91	4.94	73	4.52	360	325	200
1462	0	2	49		72		1	0	0	1	3	0	0	1	0	0	0	0	0	0	0	0	0	0	0	1	0	0	0	1	1	1	0	0	0	0	0	0						5.1	47	5.19	425	390	164
1463	0	2	70	155	56	23.3091	2	0	0	2	3	0	0	0	0	0	0	0	0	0	0	0	0	0	0	0	0	0	0	1	0	0	0	1	0	1	1	1	1	108	32.6	179	1	4.78	87	3.78	315	290	150
1464	0	2	54	152	50	21.6413	1	0	0	1	3	0	0	1	0	0	0	1	0	0	0	0	0	0	0	0	0	0	0	0	0	0	0	0	0	0	0	0						3.76	42	3.95	495	440	235
1465	0	2	27	159	59	23.3377	8	0	0	1	2	0	0	0	0	0	0	0	0	0	0	0	0	0	0	0	0	0	0	0	0	0	0	0	0	0	0	0	0	132	40.6	201	0.92	4.11	49	4.15	275	237	90
1466	0	1	50	155	58	24.1415	5	0	0	1	3	0	0	0	0	0	0	0	0	0	0	0	0	0	0	0	0	0	0	0	0	0	0	0	0	0	0	0	0	145	43.3	207	1.02	5	66	4.27	270	240	114
1467	0	1	62	167	70.5	25.2788	1	0	0	1	3	0	0	0	0	0	0	1	1	0	0	0	0	0	0	0	0	0	0	0	0	0	0	0	0	0	0	0	0	141	43.3	277	0.98	4.3	55	4.36	470	437	209
1468	0	2	45	146	44	20.6418	8	0	0	1	3	0	0	0	0	0	0	0	0	0	0	0	0	0	0	0	0	0	0	0	0	0	0	0	0	0	0	0	0	148	45.2	168	0.88	3.84	48	5.01	275	230	127
1469	0	2	34	156	45	18.4911	8	0	0	1	3	0	0	0	0	0	0	0	0	0	0	0	0	0	0	0	0	0	0	0	0	0	0	0	0	0	0	0	0	133	39.8	206	0.87	5.1	51	4.4	220	162	62
1470	0	1	69	158	44	17.6254	7	0	0	1	3	0	0	0	0	0	0	0	0	0	0	0	0	0	1	0	0	0	0	0	0	0	0	0	0	0	0	0	0	130	41.3	113	1.01	10.2	71	4.16	375	255	147
1471	0	2	41	152	57.5	24.8875	8	0	0	1	3	0	0	0	0	0	0	0	0	0	0	0	0	0	0	0	0	0	0	0	0	0	0	0	0	0	0	0	0	167	49.7	167	0.87	4.24	56	6.51	220	190	69
1472	0	2	63	160	44	17.1875	3	0	0	2	3	0	0	1	0	0	0	0	0	0	0	0	0	0	0	0	0	0	0	0	0	0	0	0	0	0	0	0	0	129	41.3	131	0.92			5.62	405	381	265
1473	0	2	49	160	57.5	22.4609	5	0	0	1	3	0	0	0	0	0	0	0	0	0	0	0	0	0	0	0	0	0	0	0	0	0	0	0	0	0	0	0	0	141	42.2	151	1.02	4.56	57	4.43	260	232	88
1474	0	2	43	158	61	24.4352	5	0	0	1	3	0	0	0	0	0	0	0	0	0	0	0	0	0	0	0	0	0	0	0	0	0	0	0	0	0	0	0	0	124	40.7	110	0.95	3.44	49	3.7	238	189	58
1475	0	2	60	160	52	20.3125	5	0	0	1	3	0	0	0	0	0	0	0	0	0	0	0	0	0	0	0	0	0	0	0	0	0	0	0	0	0	0	0	0	124	38.9	133	0.95			3.61	265	228	93
1476	0	1	49	166	68	24.677	8	0	0	1	3	0	0	1	1	0	0	0	0	0	0	0	0	0	1	0	0	0	0	0	0	0	0	0	0	0	0	0	0	151	45.6	210	0.97	3.38	62	4.12	205	170	83
1477	0	2	73	155	50.5	21.0198	1	0	0	1	3	0	0	0	0	0	0	0	0	0	0	0	0	0	0	0	0	0	0	0	0	0	0	0	0	0	0	0	1	108	32.4	95	0.92	6.06	66	7.8	465	409	175
1478	0	2	53	156	51	20.9566	4	0	0	1	3	0	0	0	0	0	0	0	0	0	0	0	0	0	0	0	0	0	0	0	0	0	0	0	0	0	0	0	0	124	37.6	57	0.86	6.96	64	4.38	250	190	53
1479	0	1	71	171	70	23.939	7	0	0	2	3	0	0	1	0	0	0	1	0	0	0	0	0	0	1	0	0	0	0	0	0	0	0	0	0	0	0	0	1	115	34.4	163	0.9	5.76	62	2.5	345	242	95
1480	0	1	51				5	0	0	2	3	0	0	1	0	0	0	1	0	0	0	0	0	0	1	0	0	0	0	0	1	0	0	0	0	0	0	0	1	112	34.8	157	0.97	8.97	105	2.8	290	240	117
1481	0	1	25		50		4	0	0	1	3	0	0	0	0	0	0	0	0	0	0	0	0	0	0	0	0	0	0	0	0	0	0	0	0	0	0	0	0	217	66.5	117	1.26	4	84	6.35	295	270	100
1482	0	1	68	157	47	19.0677	7	0	0	2	4	0	0	0	0	0	0	0	0	0	0	0	0	0	0	0	0	0	0	0	0	0	0	0	0	0	0	0	0	124	38	106	1.06	6.82	51	3.61	515	465	203
1483	0	2	43	156	42	17.2584	5	0	0	1	3	0	0	0	0	0	0	0	0	0	0	0	0	0	0	0	0	0	0	0	0	0	0	0	0	0	0	0	0	134	41.4	133	1.04	4.31	45	4.55	270	223	68
1484	0	1	43	178	100	31.5617	3	0	0	1	3	0	0	0	0	0	0	0	0	0	0	0	0	0	0	0	0	0	0	0	0	0	0	0	0	0	0	0	0	159	47.9	162	0.97	8.12	73	4.48	285	240	119
1485	0	2	57	157	57	23.1247	5	0	0	2	3	0	0	0	0	0	0	1	1	0	0	0	0	0	0	0	0	0	0	0	0	0	0	0	0	0	0	0	0	120	37.2	70	3.23	7.93	70	3.13	315	250	130
1486	0	2	66	158	55	22.0317	7	0	0	1	2	0	0	0	0	0	0	0	0	0	0	0	0	0	0	1	0	0	1	0	0	1	0	0	0	0	0	0	0	119	36.6	176	0.94	5.97	65	5.88	490	447	167
1487	0	2	47	160	54	21.0938	5	0	0	2	3	0	0	0	0	0	0	0	0	0	0	0	0	0	0	0	1	0	0	0	0	0	0	0	0	0	1	1	1	102	31.5	133	0.94	7.24	71	2.7	530	470	146
1488	0	2	42	150	51	22.6667	2	0	0	1	3	0	0	0	0	0	0	0	0	0	0	0	0	0	0	0	0	0	0	0	0	0	0	0	0	0	0	0	0	117	36.2	146	0.9	3.37	49	5.94	247	219	70
1489	0	2	55	158	46.5	18.6268	1	0	0	1	3	0	0	1	0	0	0	0	0	0	0	0	0	0	0	0	0	0	0	0	0	0	0	0	0	0	0	0						3.64	41	4.69	365	334	145
1490	0	1	18	180	67	20.679	8	0	0	1	3	0	0	0	0	0	0	0	0	0	0	0	0	0	0	0	0	0	0	0	0	0	0	0	0	0	0	0	0	141	44.7	180	1.08	7.52	66	2.77	290	250	135
1491	0	2	62	150	36	16	3	0	0	2	3	0	0	0	0	0	0	0	0	0	0	0	1	0	0	0	0	0	0	0	0	0	0	0	0	0	0	0	1	92	28.8	136	0.9	11.73	86		230	182	72
1492	0	2	63	155	50	20.8117	3	0	0	2	3	0	0	1	0	0	0	0	0	0	0	0	0	0	0	0	0	0	0	0	0	0	0	0	0	0	0	0	1	100	32.1	130	1.87	4.46	54	3.05	230	190	77
1493	0	1	79	165	55	20.202	7	0	0	2	3	0	0	0	0	0	1	0	0	0	0	0	0	1	0	0	0	0	0	0	0	0	0	0	0	0	0	0	1	109	33.3	134		6.59	85	3.27	245	217	66
1494	0	1	62	172	58	19.6052	8	0	0	1	3	0	0	0	0	0	0	0	0	0	0	0	0	0	1	0	0	0	0	0	0	0	0	0	0	0	0	0	0	145	44.7	166	0.91	3.6	61	3.26	195	142	37
1495	0	1	61	170	63	21.7993	8	0	0	1	3	0	0	1	0	0	0	0	0	0	0	0	0	0	0	0	0	0	0	0	0	0	0	0	0	0	0	0	0	146	44.3	128	0.97	5.97	65	4.22	265	214	68
1496	0	1	63	165	60	22.0386	5	0	0	2	4	0	0	0	0	0	0	1	0	0	0	0	0	0	0	0	0	0	0	0	0	0	0	0	0	0	0	0	0	136	41.4	94	0.93	5.963	76	4.71	265	224	96
1497	0	2	40	158	46	18.4265	8	0	0	1	3	0	0	0	0	0	0	0	0	0	0	0	0	0	0	0	0	0	0	0	0	0	0	0	0	0	0	0	0	132	41.5	133	0.97	3.28	68	3.61	265	240	117
1498	0	1	76	165	55	20.202	5	1	0	1	4	0	0	1	0	0	0	0	0	0	0	0	0	0	1	0	0	0	0	0	0	0	0	1	0	1	0	0	0	158	48.8	167	0.92	13.07	109	3.62	313	278	124
1499	0	2	29	158	50	20.0288	8	0	0	1	3	0	0	0	0	0	0	0	0	0	0	0	0	0	0	0	0	0	0	0	0	0	0	0	0	0	0	0	1	106	32.9	214	1.02	3.8	55	3.28	235	190	60
1500	0	1	51	170	73	25.2595	5	0	0	1	3	0	0	0	0	0	0	0	0	0	0	0	0	0	0	0	0	0	0	0	0	0	0	0	0	0	0	0	0	144	44.3	97	0.97	5.65	59	4.67	270	245	121
1501	0	1	56	175	59	19.2653	3	0	0	1	3	0	0	0	0	0	0	0	0	0	0	0	0	0	0	0	0	0	0	0	0	0	0	0	0	0	0	0	0	156	45.6	173	0.86	4.68	80	4.25	290	255	100
1502	0	1	23	170	75	25.9516	5	0	0	1	3	0	0	0	0	0	0	0	0	0	0	0	0	0	0	0	0	0	0	0	0	0	0	0	0	0	0	0	0	231	73.5	104	1.21	5.28	86	3.2	330	299	141
1503	0	2	58	160	46.5	18.1641	5	0	0	1	2	0	0	0	0	0	0	0	0	0	0	0	0	0	0	0	0	0	0	0	0	0	0	0	0	0	0	0	1	109	32.1	173	1.02	6.57	91	5.03	215	192	80
1504	0	2	44	157	72	29.2101	3	0	0	2	4	0	0	1	0	0	0	0	0	0	0	0	0	0	0	0	0	0	0	0	0	0	0	0	0	0	0	0	0	131	41.8	170	1.04	4.41	55	3.19	290	249	137
1505	0	2	43	150	46	20.4444	8	0	0	1	2	0	0	0	0	0	0	0	0	0	0	0	0	0	0	0	0	0	0	0	0	0	0	0	0	0	0	0	0	123	37.8	91	0.93	5.33	55	4.63	463	409	198
1506	0	1	58	171	79	27.0169	3	0	0	1	3	0	0	0	0	0	0	0	0	0	0	0	0	0	0	0	0	0	0	0	0	0	0	0	0	0	0	0	0	134	39.3	77	0.9	5.88	96	4.24	280	235	139
1507	0	2	65	162	48	18.2899	5	0	0	2	3	0	0	1	0	1	0	0	1	0	0	0	0	0	0	0	0	0	0	0	0	0	0	0	0	0	0	0	1	107	34	114	2.44	6.09	150	5.16	265	224	93
1508	0	1	54	168	49.5	17.5383	1	0	0	1	3	0	0	1	0	0	0	0	0	0	0	0	0	0	0	1	0	0	0	0	0	1	0	0	0	0	0	0	0	125	37	99		5.26	70	3.73	400	355	162
1509	0	2	43	159	67	26.5021	3	0	0	1	2	0	0	0	0	0	0	0	0	0	0	0	0	0	0	0	0	0	0	0	0	0	0	0	0	0	0	0	0	110	31.9	78	0.98	4.07	60	4.47	335	270	53
1510	0	1	43	160	55	21.4844	5	0	0	1	2	0	0	0	0	0	0	0	0	0	0	0	0	0	1	0	0	0	0	0	0	0	0	0	0	0	0	0						9.01	83	3.59	370	327	144
1511	0	2	58	158	58	23.2335	2	0	0	1	3	0	0	0	0	0	0	0	0	0	0	0	0	0	0	0	0	0	0	0	0	0	0	0	0	0	0	0	0	129	38.3	193	0.88	3.61	47	4.84	248	205	93
1512	0	1	69	155	60	24.974	8	0	0	1	3	0	0	1	0	0	0	0	0	0	0	0	0	0	0	0	0	0	0	0	0	0	0	0	0	0	0	0	0	141	42.4	200	0.93	7.26	59	5.78	205	169	35
1513	0	2	31	160	56	21.875	8	0	0	1	2	0	0	0	0	0	0	0	0	0	0	0	0	0	0	0	0	0	0	0	0	0	0	0	0	0	0	0						4.78	56	3.39	240	180	81
1514	0	1	51	171	75	25.6489	7	0	0	1	3	0	0	1	0	0	0	0	0	0	0	0	0	0	1	0	0	0	0	1	1	0	0	0	0	0	0	0	0	156	45.9	193	1.16	5.37	74	4.74	360	320	124
1516	0	1	61	166	61	22.1367	5	0	0	2	3	0	0	0	0	0	0	0	0	0	0	0	0	0	0	0	0	0	0	0	0	0	0	0	0	0	0	0	0	151	44.2	219	0.94	7.58	82	5	315	275	138
1517	0	1	23	178	75	23.6713	8	0	0	1	2	0	0	0	0	0	0	0	0	0	0	0	0	0	0	0	0	0	0	0	0	0	0	0	0	0	0	0					1.06	3.63	61	3.21	210	170	51
1518	0	1	70	172	64	21.6333	2	0	0	1	2	0	0	0	0	0	0	0	1	0	0	0	0	0	1	0	0	0	0	0	0	0	0	0	0	0	0	0	0	134	39.9	178	0.87	8.46	90	4.25	375	342	179
1519	0	2	41	157	63.5	25.7617	3	0	0	1	3	0	0	0	0	0	0	0	0	0	0	0	0	0	0	0	0	0	0	0	0	0	0	0	0	0	0	0	0	143	42.9	123	0.94	5.88	48	4.21	225	179	64
1520	0	1	45				7	0	1	2	4	0	0	1	0	0	0	0	0	0	0	0	0	0	0	0	0	0	0	0	0	0	0	0	0	0	0	0	1	117	34.7	88	1.15		87		675	617	280
1521	0	2	47	162	64	24.3865	4	0	0	1	3	0	0	0	0	0	0	0	0	0	0	0	0	0	0	0	0	0	0	0	0	0	0	0	0	0	0	0	0	125	39.2	220	1.07	4.85	52	4.06	265	230	110
1522	0	1	70	163	47.6	17.9156	1	0	0	1	4	0	0	0	0	0	0	0	0	0	0	0	0	0	1	0	0	0	0	0	0	0	1	0	0	0	0	0	0	148	45.6	252		7.07	70	4.19	420	370	165
1523	0	2	30	156	47	19.313	8	0	0	1	2	0	0	0	0	0	0	0	0	0	0	0	0	0	0	0	0	0	0	0	0	0	0	0	0	0	0	0	0	133	39.2	258	0.95	4.01	50	3.67	265	225	98
1524	0	2	44	163	55	20.7008	5	0	0	1	3	0	0	0	0	0	0	0	0	0	0	0	0	0	0	0	0	0	0	0	0	0	0	0	0	0	0	0						3.74	49	3.24	370	320	170
1525	0	2	58	155	43	17.898	2	0	0	1	3	0	0	0	0	0	0	0	0	0	0	0	0	0	0	0	0	0	0	0	0	0	0	0	0	0	0	0	1	106	32.1	227	0.92	5.98	54	4.36	250	205	86
1526	0	2	43	157	54	21.9076	5	0	0	1	3	0	0	0	0	0	0	0	0	0	0	0	0	0	0	0	0	0	0	0	0	0	0	0	0	0	0	0	0	132	38.7	166	0.99	4.99	51	4.8	308	270	130
1527	0	2	62	164	53	19.7055	8	0	0	1	3	0	0	0	0	0	0	0	0	0	0	0	0	0	0	0	0	0	0	0	0	0	0	0	0	0	0	0	1	84	25.5	223	1.37	5.78	55	1.89	170	135	33
1528	0	1	25	174	54	17.8359	8	0	0	1	2	0	0	0	0	0	0	0	0	0	0	0	0	0	0	0	0	0	0	0	0	0	0	0	0	0	0	0	0	123	36.5	198	0.98	4.58	67	3.23	160	131	55
1529	0	2	51	152	62	26.8352	3	0	0	1	3	0	0	0	0	0	0	0	0	0	0	0	0	0	0	0	0	0	0	0	0	0	0	0	0	0	0	0	0	118	36.3	298	0.87	6.23	52	4.93	250	204	71
1530	0	2	40	156	65	26.7094	8	0	0	1	3	0	0	0	0	0	0	0	0	0	0	0	0	0	0	0	0	0	0	0	0	0	0	0	0	0	0	0	0	145	44.1	189	0.99	8.98	57	4.78	190	150	48
1531	0	1	47	167	72	25.8166	5	0	0	1	3	0	0	0	0	0	0	0	0	0	0	0	1	0	1	0	0	0	0	0	0	0	0	0	0	0	0	0	1	95	28.1	274	0.91	4.21	85	3.79	315	279	123
1532	0	1	64	162	51.5	19.6235	5	0	0	1	3	0	0	0	0	0	0	0	0	0	0	0	0	0	0	0	0	0	0	0	0	0	0	0	0	0	0	0	1	107	33	193	1.04	5.63	105	3.32	320	240	144
1533	0	2	49	167	65	23.3067	3	0	0	2	3	0	0	0	0	0	0	0	0	0	1	0	0	0	0	0	0	0	0	0	0	0	0	0	0	0	0	0	0	120	34.9	58	1.03			3.31	310	268	149
1534	0	2	47	160	58	22.6562	3	0	0	1	3	0	0	0	0	0	0	0	0	0	0	0	0	0	0	0	0	0	0	0	0	0	0	0	0	0	0	0	0	115	34.4	185	1	2.49	47	3.6	240	210	85
1535	0	2	42	162	62	23.6244	5	0	0	2	3	0	0	0	0	0	0	0	0	0	0	0	0	0	0	0	0	0	0	0	0	0	0	0	0	0	0	0	1	97	30.7	281	1.08	6.26	76	4.41	330	289	21
1536	0	2	47	158	56	22.4323	3	0	0	2	3	0	0	0	0	0	0	0	0	0	0	0	0	0	0	0	0	0	0	0	0	0	0	0	0	0	0	0	1	71	23.4	152	1.08	2.88	46	3.57	205	180	73
1537	0	2	35	157	59	23.9361	5	0	0	2	3	0	0	0	0	0	0	0	0	0	0	0	0	0	0	0	0	0	0	0	0	0	0	0	0	0	0	0	0	125	38	152	1.04	4.13	60	3.27	232	198	102
1538	0	2	33	160	48	18.75	8	0	0	1	3	0	0	0	0	0	0	0	0	0	0	0	0	0	0	0	0	0	0	0	0	0	0	0	0	0	0	0	0	124	36.7	151	1.03	5.15	48	3.14	195	158	74
1539	0	1	69	169	66	23.1084	1	0	0	1	3	0	0	1	0	0	0	0	0	0	0	0	0	1	0	0	0	0	0	0	0	0	0	0	0	0	0	0	0	169	50.3	176	0.95	4.38	67	2.11	352	306	189
1540	0	1	65	175	62	20.2449	7	0	0	1	3	0	0	0	0	0	0	0	0	0	0	0	0	0	1	0	0	0	0	0	0	0	0	0	0	0	0	0	0	140	43.2	288	0.87	10.8	72	5.59	340	304	184
1541	0	2	49	158	63	25.2363	8	0	0	1	4	0	0	0	0	0	0	0	0	0	0	0	0	0	0	0	0	0	0	0	0	0	0	0	0	0	0	0	0	113	36.4	289	0.96	5.58	51	4.76	255	215	106
1542	0	1	62	175	63.5	20.7347	5	0	0	2	3	0	0	0	0	0	0	0	0	0	0	0	0	0	0	0	0	0	0	0	0	0	0	0	0	0	0	0	1	107	31.6	105	1.06	5.6	62	3.62	285	240	134
1543	0	1	44	180	92	28.3951	5	0	0	1	3	0	0	0	0	0	0	0	0	0	0	0	0	0	1	0	0	0	0	0	0	0	0	0	0	0	0	0	0	157	46.4	153	0.96	5.65	70	3.92	250	215	135
1544	0	1	68	159	62	24.5243	3	0	0	2	2	0	0	0	0	0	0	0	0	0	0	0	0	0	0	0	0	0	0	0	0	0	0	0	0	0	0	0	0	132	38.9	136	0.9	6.75	101	4.98	269	230	120
1545	0	1	55	178	69	21.7776	3	0	0	1	3	0	0	0	0	0	0	0	0	0	0	0	0	0	0	0	0	0	0	0	0	0	0	0	0	0	0	0	0	134	39.9	166	1.01	4	76	3.86	220	179	97
1546	0	2	18	157	39	15.8221	5	0	0	1	3	0	0	0	0	0	0	0	0	0	0	0	0	0	0	0	0	0	0	0	0	0	0	0	0	0	0	0	1	76	23.1	283	1.16	2.62	50	2.87	255	222	115
1547	0	1	44.3315	176	94	30.3461	1	0	0	1	2	0	0	0	0	0	0	0	0	1	0	0	0	0	1	0	0	0	0	0	0	0	0	0	0	0	0	0	0	148	43	213	0.85	6.77	89	3.36	406	362	149
1548	0	2	53.874	159	57	22.5466	8	0	0	1	2	0	0	0	0	0	0	0	0	0	0	0	0	0	0	0	0	0	0	0	0	0	0	0	0	0	0	0	1	106	32.5	101	0.96	6.01	59	2.58	220	150	51
1549	0	1	57.2301	170	55	19.0311	3	0	0	1	3	0	0	0	0	0	0	0	0	0	0	0	0	0	1	0	0	0	0	0	0	0	0	0	0	0	0	0	0	154	45.7	204	0.9	5.17	68	7.17	225	180	88
1550	0	1	53.9836	158	69	27.6398	3	0	0	2	3	0	0	0	0	0	0	0	0	0	0	0	0	0	1	0	0	0	0	0	0	0	0	0	0	0	0	0	0	140	41.6	118	0.92	6.91	81	4.45	385	340	161
1551	0	1	32.5534	173	57	19.0451	8	0	0	1	3	0	0	0	0	0	0	0	0	0	0	0	0	0	1	0	0	0	0	0	0	0	0	0	0	0	0	0	0	142	41.9	130	0.89	5.34	62	5.25	225	195	120
1552	0	1	61.3205	173	71	23.7228	2	0	0	1	3	0	0	0	0	0	0	0	0	0	0	0	0	0	1	0	0	0	0	0	0	0	0	0	1	1	0	0	0	141	42.1	95	0.96	7.02	62	4.9	260	200	93
1553	0	1	25.1507	170	74	25.6055	5	0	0	1	2	0	0	0	0	0	0	0	0	0	0	0	1	0	0	0	0	0	0	0	0	0	0	0	0	0	0	0	0	136	40	195	0.98	5.03	56	5.03	265	225	127
1554	0	2	71.6986	159			1	0	0	1	4	0	0	1	0	0	0	0	0	0	0	0	0	1	0	0	0	0	0	0	0	0	0	0	0	0	0	0	0	119	35.7	131	1.02	7.03	98	3.58	317	260	113
1555	0	1	46.6438	180	55	16.9753	5	0	0	1	2	0	0	0	0	0	0	0	0	0	0	0	0	0	0	0	0	0	0	0	0	0	0	0	0	0	0	0	0	152	45.5	152	0.9	3.43	71	3.69	205	170	71
1556	0	1	62.4822	170	68	23.5294	7	0	0	1	2	0	0	1	0	0	0	0	0	0	0	0	0	0	0	0	0	0	0	0	0	0	0	0	0	0	0	0	0	126	37.6	185	0.98		58		260	232	88
1557	0	1	62.3151	188	67	18.9565	5	1	0	1	3	0	0	1	0	0	0	0	1	0	0	0	0	1	1	0	0	0	0	1	0	0	0	0	1	1	0	0	1	109	32.6	191	0.88	6.62	124	4.54	370	315	176
1558	0	2	68.8658	150	50	22.2222	2	0	0	1	3	0	0	1	0	0	0	0	0	0	0	0	0	0	0	0	0	0	0	0	0	0	0	1	0	1	0	0	0	110	33.2	230		6.73	62	4.01	215	190	55
1559	0	1	54.4493	161	48	18.5178	5	0	0	1	3	0	0	0	0	0	0	0	0	0	0	0	0	0	0	0	0	0	0	0	0	0	0	0	0	0	0	0	0	147	44	195	0.97	5.85	80	4.53	195	160	70.15
1560	0	2	54.189	154	43.7	18.4264	3	0	0	1	3	0	0	0	0	0	0	0	0	0	0	0	0	0	0	0	0	0	0	0	0	0	0	0	0	0	0	0	0	135	41.3	157	0.97	6.13	63	4.8	245	183	93
1561	0	1	26.6274	162	52	19.8141	3	0	0	1	2	0	0	0	0	0	0	0	0	0	0	0	1	0	0	0	0	0	0	0	0	0	0	0	0	0	0	0	0	127	37.8	211	1.03	4.87	70	4.23	205	180	73
1562	0	1	43	161	65	25.0762	6	0	0	2	4	0	0	0	0	0	0	1	0	0	0	0	0	0	0	0	0	0	0	0	0	0	0	0	0	0	0	0	0	138	42.2	173	1.4				610	549	301
1563	0	2	67.5123	162	61	23.2434	5	0	0	2	3	0	0	1	0	0	0	0	0	0	0	0	0	0	0	0	0	0	0	0	1	0	0	0	0	0	0	0	0	146	42.6	180	1.35	7.35	67	6.09	235	195	67
1564	0	1	54.1836	162	71	27.0538	1	0	0	1	3	0	0	1	0	0	0	0	0	0	0	0	0	0	0	1	0	0	1	1	0	1	0	0	0	0	0	0	0	124	36.1	319	0.89	3.71	63	3.91	475	440	201
1565	0	2	57.6603	150	38	16.8889	5	0	0	2	4	0	0	0	0	0	0	0	1	0	0	0	0	0	0	0	1	1	0	0	0	0	0	0	0	0	1	1	1	109	31.9	185	1.49	7.54	72	4.13	230	202	90
1566	0	1	54.8192	164	66.5	24.7249	2	0	0	1	3	0	0	0	0	0	0	0	0	0	0	0	0	0	1	0	0	0	0	0	0	0	0	0	0	0	0	0	0	143	43.2	182	0.93	8.78	94	4.2	210	180	96
1567	0	1	60.7863	170	66	22.8374	1	0	0	1	3	0	0	1	0	1	0	1	0	0	0	0	0	0	1	1	0	0	0	0	1	1	0	0	0	0	0	0	0	134	40.4	284	0.92	6.3	154	4.71	370	305	125
1568	0	2	42.2055	168	53	18.7783	5	0	0	1	3	0	0	0	0	0	0	0	0	0	0	0	0	0	0	0	0	0	0	0	0	0	0	0	0	0	0	0	0	125	37.1	212	1.02	6.21	54	5.44	170	127	66
1569	0	1	66.5178	170	70	24.2215	5	0	0	1	2	0	0	0	0	0	0	0	0	0	0	0	0	0	1	0	0	0	0	0	0	0	0	0	0	0	0	0	0	125	37.7	143	1.04	8.07	87	4.23	315	265	129
1570	0	2	64.9068	160	44	17.1875	3	0	0	2	2	0	0	1	0	0	0	0	0	0	0	0	0	0	0	0	0	0	0	0	0	0	0	0	0	0	0	0	0	121	35.9	169	0.98	5.49	56	5.93	205	173	60
1571	0	2	66.5534	156	63	25.8876	1	0	0	1	3	0	0	1	0	0	0	0	0	0	0	0	0	0	0	0	0	0	0	0	0	0	0	0	0	0	0	0						4.03	62	4.49	445	400	168.617
1572	0	1	78.2959	160	50	19.5312	3	0	0	2	3	0	0	0	0	0	0	0	0	0	0	0	0	0	0	0	0	0	0	0	0	0	0	0	0	0	0	0	0	141	41.2	114	1.08	8.47	89	4.48	230	190	78
1573	0	1	72.6137	165	57.5	21.1203	5	0	0	2	3	0	0	1	0	0	0	0	0	0	0	1	0	0	1	0	0	0	0	0	0	0	0	0	0	0	0	0	0	131	41.3	162	1.04	11.57	90	3.93	200	165	86
1574	0	2	48.1151	167	65	23.3067	5	0	0	1	3	0	0	0	0	0	0	0	0	0	0	0	0	0	0	0	0	0	0	0	0	0	0	0	0	0	0	0	0	133	39.1	125	1	3.54	56	4.04	180	145	77
1575	0	1	63.5589	170	49	16.955	5	0	0	1	4	0	0	0	0	0	0	0	0	0	0	0	0	0	0	0	0	0	0	0	0	0	0	0	0	0	0	0	0	148	44.2	127	1.08	3.79	58	4.99	200	155	63
1576	0	1	61.6822		64		2	0	0	2	3	0	0	0	0	0	0	0	0	0	0	0	0	0	0	0	0	0	0	0	0	0	0	0	0	0	0	0	0	140	40.3	221	0.94	3.07	62	5.34	205	166	70
1577	0	2	60.737	157	57.5	23.3275	5	0	0	1	3	0	0	1	0	0	0	0	0	0	0	0	0	0	0	0	0	0	0	0	0	0	0	0	0	0	0	0	0	128	38.3	158	0.96	6.86	56	4.21	290	255	123
1578	0	1	73.0795	170	67	23.1834	2	0	0	1	2	0	0	1	0	0	0	0	0	0	0	0	0	0	0	0	0	0	0	0	0	0	0	0	0	0	0	0	0	145	41.9	143	0.91	5.82	68	5.9	175	155	65
1579	0	1	41.8575	180	74	22.8395	8	0	0	1	2	0	0	0	0	0	0	0	0	0	0	0	0	0	0	0	0	0	0	0	0	0	0	0	0	0	0	0	0	151	44.2	171	1.13	5.96	66	4.24	205	150	66
1580	1	1	70.9973	165	61	22.4059	7	0	0	1	2	0	0	1	0	0	0	0	1	0	0	0	0	0	0	1	0	0	1	1	1	1	1	1	0	1	0	0	0	123	35.3	271	0.96	5.28	88	3.63	550	520	184
1581	0	2	43.6411	160	56	21.875	5	0	0	1	3	0	0	0	0	0	0	0	0	0	0	0	0	0	0	0	1	0	0	0	0	1	0	0	0	0	0	1	0	152	45.6	166	1.38	3.47	50	5.13	285	232	116
1582	0	2	39.7041	167	64	22.9481	8	0	0	1	2	0	0	0	0	0	0	0	0	0	0	0	0	0	0	0	0	0	0	0	0	0	0	0	0	0	0	0	1	104	32	212	1.01	9.74	58	4.58	205	160	81
1583	0	2	44.8986	165	52	19.1001	8	0	0	1	2	0	0	0	0	0	0	0	0	0	0	0	0	0	0	0	0	0	0	0	0	0	0	0	0	0	0	0	0	150	43.3	223	0.97	4.77	55	4.3	260	215	118
1584	0	2	50.4274	160	41	16.0156	5	0	0	1	3	0	0	0	0	0	0	0	0	0	0	0	0	0	0	0	1	0	0	0	0	0	0	0	0	0	0	0	0	113	33	178	2	6.36	73	4.28	285	252	142
1585	0	1	27.0767	172	58	19.6052	1	0	0	1	3	0	0	0	0	0	0	1	0	0	0	0	0	1	0	0	0	0	0	0	0	0	0	0	0	0	0	0	0	141	41.2	357	0.87	6.29	51	2.65	375	335	164
1586	0	2	29.8712	160	49.5	19.3359	8	0	0	1	3	0	0	0	0	0	0	0	0	0	0	0	0	0	0	0	0	0	0	0	0	0	0	0	0	0	0	0	0	136	38.4	196	1.01	3.63	47	3.74	210	145	45
1587	0	2	73.4027	150	55	24.4444	1	0	0	1	3	0	0	1	0	0	0	0	0	0	0	0	0	0	0	0	1	0	1	0	0	1	0	0	0	0	0	0	0	123	35.6	158	0.98	4.92	60	3.48	295	245	107
1588	0	1	60.2329	170	88	30.4498	1	0	0	1	3	0	0	1	0	1	0	0	0	0	0	0	0	0	0	1	0	0	1	1	1	0	0	1	0	1	0	0	0	144	41.8	196	0.94	3.99	74	3.41	380	319	148.583
1589	0	1	38.6521		49		3	0	0	2	3	0	0	0	0	0	0	0	0	0	0	0	0	0	1	0	0	0	0	0	0	0	0	0	0	0	0	0	0	123	37.2	220	1.2	7.18	78	3.69	190	150	70
1590	0	2	70.6	151	51	22.3674	8	0	0	1	2	0	0	0	0	0	1	0	0	0	0	0	0	0	0	0	0	0	0	0	0	0	0	0	0	0	0	0	0	123	36.7	165	0.9	5.34	54	5.49	265	204	84
1591	0	2	76	162	64	24.3865	5	1	0	2	3	0	0	0	0	0	0	1	1	0	0	0	0	0	0	0	0	0	0	0	0	0	0	0	0	0	0	0	0	113	33.4	82	1.15	5.05	77	3.02	730	670	277
1592	0	1	62.7151				5	1	0	1	4	0	0	1	1	0	0	0	0	0	0	0	0	1	1	1	0	0	1	0	0	0	0	0	0	0	0	0	1	100	29.8	117		4.85	89	2.01	490	455	223
1593	0	1	73.9041	160	60	23.4375	2	0	0	2	3	0	0	0	0	0	0	0	0	0	0	0	0	0	1	0	0	0	0	0	0	0	0	0	0	0	0	0	0	126	37.6	190	1.01	6.42	89	5.07	210	170	75
1594	0	2	55.3288	150	46	20.4444	4	0	0	1	3	0	0	0	0	0	0	0	0	0	0	0	0	0	0	0	0	0	0	0	0	0	0	0	0	0	0	0	0	137	40.7	97	0.95	4.9	62	5.52	310	245	171
1595	0	2	62.411	160	48	18.75	5	0	0	2	3	0	0	0	0	0	0	0	0	0	0	0	0	0	0	0	0	0	0	0	0	0	0	0	0	0	0	0	0	124	36.6	144	0.94	7.09	74	4.55	260	220	68
1596	0	1	45.0521	165	59	21.6713	8	0	0	1	3	0	0	0	0	0	0	0	0	0	0	0	0	0	1	0	0	0	0	0	0	1	0	0	0	0	1	0	0	149	45.2	158	0.92	6.81	79	2.84	485	450	328
1597	0	1	57.1808	174	62	20.4783	5	0	0	2	3	0	0	0	0	0	0	0	0	0	0	0	0	0	1	0	0	0	0	0	0	0	0	0	0	0	0	0	0	146	44.1	159	0.91	7.39	82	5.33	260	230	98
1598	0	2	66.2822		53		5	0	0	1	3	0	0	0	0	0	0	0	0	0	0	0	0	0	0	0	0	0	0	0	0	0	0	0	0	0	0	0	0	114	34	112	0.98	6.29	51	4.2	240	210	90
1599	0	1	62.0329	168	81	28.699	5	1	0	2	3	0	0	1	0	0	0	0	0	0	0	0	0	0	1	0	0	0	0	0	1	0	0	0	0	0	0	0	0	157	46.1	154	1.04	6.54	107	5.32	295	265	118
1600	0	1	45.5534	168	56	19.8413	2	0	0	1	3	0	0	0	0	0	0	0	0	0	0	0	0	0	0	0	0	0	0	0	0	0	0	0	0	0	0	0	0	130	39.3	194	1.09	6.21	85	4.93	250	217	106
1601	0	2	45.2164				7	0	0	1	3	0	0	0	0	0	0	0	0	0	0	0	0	0	0	0	0	0	0	0	0	0	0	0	0	0	0	0	0	126	37.9	309	0.89		50	6.21	385	345	180
1602	0	2	54.4932	155	65	27.0552	3	0	0	1	3	0	0	0	0	0	0	0	0	0	0	0	0	0	0	0	0	0	0	0	0	0	0	0	0	0	0	0	0	150	44.8	152	0.98	6.02	63	5.28	275	240	95
1603	0	2	61.2548	151	52	22.806	5	0	0	1	3	0	0	0	0	0	0	0	0	0	0	0	0	0	0	1	0	0	0	1	0	0	0	0	0	0	0	0	0	131	39.6	150	1.17	4.99	67	3.92	280	230	116
1604	0	1	48.6877	180	84	25.9259	5	1	0	1	3	0	0	0	0	0	0	0	0	0	0	0	0	0	1	0	0	0	0	0	0	0	0	0	0	0	0	0	0	133	39.7	92	1.07	6.14	81	4.54	310	255	100
1605	0	1	68.5753	160	68	26.5625	1	0	0	1	3	0	0	0	0	0	0	0	1	0	0	0	0	0	1	1	0	0	0	0	1	1	0	0	0	0	0	0	0	152	44.3	121	0.93	6.15	85	3.17	450	410	193
1606	0	2	48.2356	155	56	23.3091	3	0	0	1	3	0	0	0	0	0	0	0	0	0	0	0	0	0	0	0	0	0	0	0	0	0	0	0	0	0	0	0	0	140	42.5	180	1.01	5.06	51	5.34	270	209	119
1607	0	2	56.4877	156	49	20.1348	5	0	0	1	3	0	0	0	0	0	0	0	0	0	0	0	0	0	0	0	1	0	0	1	0	0	1	0	0	0	0	0	0	124	38.5	91	1.55	4.68	65	5.31	330	287	205
1608	0	2	67.9973				1	0	0	1	3	0	0	1	0	0	0	0	0	0	0	0	0	1	0	1	0	0	1	0	0	0	0	0	0	0	0	0						4.92	62	4.27	365	55	143
1609	0	2	46.1616	155	64	26.6389	5	0	0	1	3	0	0	0	0	0	0	0	0	0	0	0	0	0	0	0	0	0	0	0	0	0	0	0	0	0	0	0	0	120	35.7	211	0.92	4.75	49	5.86	225	193	116
1610	0	1	34.2274	178	69	21.7776	8	0	0	1	3	0	0	0	0	0	0	0	0	0	0	0	0	0	1	0	0	0	0	0	0	0	0	0	0	0	0	0	0	156	46.8	268	0.99	5.19	60	4.13	225	180	72
1611	0	2	44.589	150	47	20.8889	3	0	0	1	3	0	0	0	0	0	0	0	0	0	0	0	0	0	0	0	0	0	0	0	0	0	0	0	0	0	0	0	0	144	42.9	166	0.96	4.38	59	4.73	230	174	80
1612	0	1	34.2986	165	74.7	27.438	1	0	0	1	3	0	0	0	0	0	0	0	0	1	0	0	0	0	1	1	0	0	0	0	0	1	1	0	0	0	0	0	0	154	43.5	182	0.95	3.07	86	14	730	670	400
1613	0	1	44.3534	172	58.5	19.7742	8	0	0	1	3	0	0	0	0	0	0	0	0	0	0	0	0	0	0	0	0	0	0	0	0	0	0	0	0	0	0	0	0	125	37.1	309	1.03	4.52	65	5.15	285	229	128
1614	0	1	51.0301	175	63	20.5714	3	0	0	1	3	0	0	0	0	0	0	0	1	0	0	0	0	0	0	0	0	0	0	0	0	0	0	0	0	0	0	0	0	144	42	163	2	4.03	128	3.78	165	135	64
1615	0	2	28.7041	149	57	25.6745	5	0	0	1	3	0	0	0	0	0	0	0	0	0	0	0	0	0	0	0	0	0	0	0	0	0	0	0	0	0	0	0	0	134	38.4	100	0.9	5.45	55	4.66	245	208	140
1616	0	1	63.0301	159	53	20.9644	1	0	0	1	3	0	0	0	0	0	0	0	0	0	0	0	0	0	1	0	0	0	0	0	0	0	0	0	0	0	0	0	0	150	43.2	201	1	6.8	62		315	255	114
1617	0	1	27.7014	172	55	18.5911	2	0	0	1	3	0	0	0	0	0	0	0	0	0	0	0	0	0	1	0	0	0	0	0	0	0	0	0	0	0	0	0	0	152	44.6	144	1	2.7	49	4.35	215	178	109
1618	0	1	60.2932	180	80	24.6914	1	0	0	1	3	0	0	1	0	0	0	0	0	0	0	0	0	0	1	0	0	0	0	0	1	0	0	1	0	1	0	0	0	148	42.9	178	1.04	3.24	78	2.54	300	250	117
1619	0	1	65.7014	167	80	28.6851	1	0	0	1	3	0	0	0	0	0	0	0	0	0	0	0	0	0	1	0	0	0	0	0	0	0	0	0	0	0	0	0	0	134	39.3	160	1.04	6.61	75	4.15	445	385	189
1620	0	2	27.1918	156	45	18.4911	8	0	0	1	2	0	0	0	0	0	0	0	0	0	0	0	0	0	0	0	0	0	0	0	0	0	0	0	0	0	0	0	0	127	37.1	220	0.92	5.56	48	6.81	275	237	55
1621	0	2	59.7233	162	65	24.7676	5	0	0	2	3	0	0	1	0	0	0	0	0	0	0	0	0	0	0	0	0	0	0	0	0	0	0	0	0	0	0	0	0	126	38.1	172	0.97	8.04	76	6.01	305	263	139
1622	0	2	45.274	157	52.5	21.299	8	0	0	1	3	0	0	0	0	0	0	0	0	0	0	0	0	0	0	0	0	0	0	0	0	0	0	0	0	0	0	0	1	95	29.5	208	0.95	3.26	44	4.25	145	105	40
1623	0	2	41.5452	155	55	22.8928	8	0	0	1	3	0	0	0	0	0	0	0	0	0	0	0	0	0	0	0	0	0	0	0	0	0	0	0	0	0	0	0	0	136	39.1	204	1.04	3.02	48	2.71	295	220	77
1624	0	2	25.7151	164	48.2	17.9209	3	0	0	1	2	0	0	0	0	0	0	0	0	0	0	0	0	0	0	0	0	0	0	0	0	0	0	0	0	0	0	0	1	103	31	228	1.2	5.42	46	4.03	357	305	219
1625	0	1	58.6164	173	72	24.0569	5	0	0	2	2	0	0	0	0	0	0	0	0	0	0	0	0	0	1	1	0	0	0	1	0	0	1	0	0	0	0	0	0	136	39.3	142	0.99	5.87	98	4.11	240	195	116
1626	1	1	68.9479	166	69.5	25.2214	2	0	0	1	3	0	0	0	0	0	0	0	0	0	0	0	0	0	1	1	0	0	0	0	0	0	0	0	1	1	0	0	0	134	39.2	127	1.04	7.87	76	4.08	255	217	85
1627	0	2	35.3151		52.5		4	0	0	1	2	0	0	0	0	0	0	0	0	0	0	0	0	0	0	0	0	0	0	0	0	0	0	0	0	0	0	0	0	131	38.7	148	1.01	3.66	54	4.34	265	199	120
1628	0	1	56.9781	160	52	20.3125	5	1	0	2	3	0	0	0	0	0	0	0	0	0	0	0	0	0	1	0	0	0	0	0	0	0	0	0	0	0	0	0	0	142	41.3	179	1.04	6.82	68	5.91	795	770	274
1629	0	2	51.0986	160	52	20.3125	8	0	0	1	2	0	0	0	0	0	0	0	0	0	0	0	0	0	0	0	0	0	0	0	0	0	0	0	0	0	0	0	0	157	46.5	183	1	5.22	59	6.49	185	141	63
1630	0	2	45.5096	156	69	28.3531	5	0	0	2	4	0	0	0	0	0	0	0	0	0	0	0	0	0	0	0	0	0	0	0	0	0	0	0	0	0	0	0	0	138	40.4	164	1.12	5.6	64	4.9	315	267	129
1631	0	1	52.1671	168	67	23.7387	5	1	0	2	3	0	0	0	0	0	1	0	0	0	0	0	0	0	0	0	0	0	0	0	0	0	0	0	0	0	1	0	1	108	32.6	171	1.11	8.72	77	3.61	375	337	164
1632	1	2	56.6658	157	65	26.3702	5	0	0	2	3	0	0	1	0	0	0	0	0	0	0	0	0	0	0	0	0	0	0	0	0	0	0	0	0	0	0	0	0	134	38.8	309	1.23	4.9	77		230	203	110
1633	0	1	52.3918	162	49	18.6709	5	0	0	1	3	0	0	0	0	0	0	0	0	0	0	0	0	0	1	0	0	0	0	0	0	0	0	0	0	0	0	0	1	77	24.5	198	1.22	5.08	60	1.04	280	250	155
1634	0	2	63.4	165	65.8	24.169	5	0	0	1	3	0	0	0	0	0	0	0	0	0	0	0	0	0	0	0	0	0	0	0	0	0	0	0	0	0	0	0	0	134	39.3	201	0.97	4.01	58	3.47	230	205	105
1635	0	2	56.0685	156	50	20.5457	3	0	0	1	3	0	0	0	0	0	0	0	1	0	0	0	0	0	0	0	0	0	0	0	0	0	0	0	0	0	0	0	0	121	36.1	127	1.14	5.69	55	3.22	195	155	72
1636	0	1	56.6356	155	57	23.7253	1	0	0	1	3	0	0	0	0	0	0	0	0	0	0	0	0	0	1	0	0	0	0	0	0	0	0	0	0	0	0	0	0	131	37.7	248	0.88	4.33	70	3.03	385	333	194
1637	0	1	61.2301	169	69	24.1588	5	1	0	1	3	0	0	0	0	0	1	0	0	0	0	0	0	0	1	1	0	0	1	1	0	1	1	0	0	0	0	0	1	118	35.2	289	1.14	6.36	78	3.62	425	380	241
1638	0	2	38.0932	155	45	18.7305	8	0	0	1	3	0	0	0	0	0	0	0	0	0	0	0	0	0	0	0	0	0	0	0	0	0	0	0	0	0	0	0	0	136	41.4	285	1.02	3.99	49	5.29	185	145	81
1639	0	2	78.8384	150	51	22.6667	7	0	0	1	4	0	0	0	0	0	0	0	0	0	0	0	0	0	0	0	0	0	0	0	0	0	0	0	0	0	0	0	0	124	33.9	123	0.97	6.16	57	3.78	350	300	179
1640	0	2	60.2849	154	48	20.2395	5	0	0	1	3	0	0	0	0	0	0	0	0	0	0	0	0	0	0	1	0	0	1	1	0	1	1	0	0	0	0	0	0	117	34.7	164	1.07	5.8	77		180	155	57
1641	0	2	60.7233	148	41.5	18.9463	2	0	0	1	3	0	0	0	0	0	0	0	0	0	0	0	0	0	0	0	0	0	0	0	0	0	0	0	0	0	0	0	0	129	38.7	130	1.06	3.9	61	5.04	221	188	70
1642	0	2	59.8137	154	67	28.251	5	0	0	1	3	0	0	0	0	0	0	0	0	0	0	0	0	0	0	0	1	0	0	0	0	0	0	0	0	0	0	0	0	126	36.5	208	1.11	3.96	56	4.87	280	238	137
1643	0	2	62.189	153	62	26.4855	5	0	0	2	3	0	1	0	0	0	0	0	0	0	0	0	0	0	0	0	0	0	0	0	0	0	0	0	0	0	0	0	0	127	37.2	134	1.05	3.69	56	4.34	318	264	188
1644	0	1	58.1233	179	58	18.1018	5	0	0	2	3	0	0	0	0	0	0	0	0	0	0	0	0	0	1	0	0	0	0	0	0	0	0	0	0	0	0	0	0	146	43.2	136	1.02	8.29	73	3.93	245	210	130
1645	0	2	27.7753	157	49	19.8791	5	0	0	1	3	0	0	0	0	0	0	0	0	0	0	0	0	0	0	0	0	0	0	0	0	0	0	0	0	0	0	0						5.82	40	4.75	280	240	128
1646	0	1	74.8658	163	65	24.4646	1	0	0	1	3	0	0	1	0	0	0	0	0	0	0	0	0	1	1	0	0	0	0	0	0	0	0	0	0	0	0	0	0	147	43.2	188	0.93	11.16	140	4.62	460	425	193
1647	0	2	40.074	155	62	25.8065	7	0	0	2	3	0	0	0	0	0	0	0	0	0	0	0	0	0	0	0	0	0	0	0	0	0	0	0	0	0	0	0	0	127	37.5	155	1.05	5.86	81	4.13	194	160	156
1648	0	2	57.6712	150	73	32.4444	3	0	0	2	3	0	0	1	0	0	0	1	0	0	0	0	0	0	0	0	0	0	0	0	0	0	0	0	0	0	0	0	0	135	39.9	222	0.92	6.47	49	5.05	270	220	89
1649	0	1	47.2877	165	56	20.5693	3	0	0	1	3	0	0	1	0	1	0	0	0	0	0	0	0	0	1	0	0	0	0	0	0	0	0	0	0	0	0	0	0	146	43.4	211	1.06	12.94	171	4.68	220	185	163
1650	0	1	48.9863	156	65	26.7094	1	0	0	1	3	0	0	0	0	0	0	0	0	0	0	0	0	0	1	0	0	0	0	0	0	0	0	0	0	0	0	0	0	154	44.6	210	1.06	5.24	65	5.85	360	310	140
1651	0	1	58.3644		69		5	1	0	1	3	0	0	1	0	0	0	0	0	0	0	0	0	0	0	0	0	0	0	0	0	1	0	0	0	0	0	0	0	136	40.1	298	0.99	5.72	73	5.09	290	240	118
1652	0	1	49.1753	170	72	24.9135	5	1	0	2	2	0	0	0	0	0	0	0	0	0	0	0	0	0	1	0	0	0	1	0	0	1	0	0	0	0	0	0	0	140	42.5	265	0.97	7.91	84	5.87	495	445	225
1653	0	2	37.9096	160	52.5	20.5078	8	0	0	1	3	0	0	0	0	0	0	0	0	0	0	0	0	0	0	0	0	0	0	0	0	0	0	0	0	0	0	0	0	121	35.3	178	1.14	5.49	46	4.1	195	165	83
1654	0	2	48.5589	160	80	31.25	3	0	0	1	3	0	0	0	0	0	0	0	0	0	0	0	0	0	0	0	0	0	0	0	0	0	0	0	0	0	0	0	0	111	33.3	239	1.03	5.41	60	3.53	230	187	76
1655	0	1	29.4137	158	57	22.8329	8	0	0	1	3	0	0	0	0	0	0	0	0	0	0	0	0	0	0	0	0	0	0	0	0	0	0	0	0	0	0	0	0	151	44.6	174	1.05	4.42	68	5.9	160	135	47
1656	0	2	50.4384	156	62	25.4767	3	0	0	1	2	0	0	0	0	0	0	0	0	0	0	0	0	0	0	0	0	0	0	0	0	0	1	0	0	0	0	0	0	129	37.5	119	0.96	6.74	51	5.31	240	195	88
1657	0	1	68.0055	168	73	25.8645	5	1	0	1	3	0	0	0	0	0	0	0	0	0	0	0	0	0	0	1	0	0	0	0	0	0	0	0	1	1	0	0	0	129	38	155	1.07	5.43	77	4.48	260	210	98
1658	0	1	40.5178	175	76	24.8163	5	1	0	1	3	0	0	1	0	0	0	0	0	0	0	0	0	0	1	0	0	0	0	0	0	0	0	0	0	0	0	0	0	161	47.2	158		7.2	68	4.59	420	384	225
1659	0	1	57.4932	160	56	21.875	2	0	0	2	3	0	0	0	0	0	0	0	0	0	0	0	0	0	0	0	0	0	0	0	0	0	0	0	0	0	0	0	0	158	46.6	174	1.04	10.17	39	3.93	195	142	64
1660	0	2	70.063	156	42	17.2584	3	0	0	2	3	0	0	0	0	0	0	0	0	0	0	0	0	0	0	0	1	0	0	0	0	0	0	0	0	0	0	0	0	126	38.8	173	2	5.09	59	5.03	200	144	60
1661	0	2	46.1151	152	56	24.2382	5	0	0	2	3	0	0	0	0	0	0	0	0	0	0	0	0	0	0	0	1	0	0	0	0	0	0	0	0	0	0	0	0	133	29.2	227	1.69	3.97	60	5.1	250	218	123
1662	0	1	55.5616	172	66	22.3094	5	0	0	1	2	0	0	0	0	0	0	0	0	0	0	0	0	0	1	0	0	0	0	0	0	0	0	0	0	0	0	0	0	141	42	101	1.24	5.5	73	3.76	270	220	88
1663	0	1	25.6274	178	59	18.6214	3	0	0	2	3	0	0	0	1	0	0	0	0	0	0	0	1	0	0	0	0	0	0	0	0	0	0	0	0	0	0	0	1	74	21.9	227	1.32	5.13	72	2.13	335	300	130
1664	0	1	78.1425	175	63	20.5714	7	0	0	1	4	0	0	1	0	0	0	0	0	0	0	0	0	1	0	1	0	0	0	1	0	1	0	0	0	0	0	0	1	104	29.7	150	0.99	4.89	69	4.2	700	653	125
1665	0	1	52.7315	180	62.7	19.3519	4	0	0	1	3	0	0	0	0	0	0	0	0	0	0	0	0	0	1	0	1	0	0	0	0	0	0	0	0	0	0	0	0	142	41.5	213	1.93	6.09	65	3.62	255	215	106
1666	0	1	66.9452		76		1	0	0	2	3	0	0	1	0	1	0	1	0	1	0	0	0	0	0	0	0	0	0	0	0	0	0	0	0	0	0	0	1	98	29.4	151	1	10.25	182	3.44	350	299	138
1667	0	1	63.0548	162	78.6	29.9497	5	0	0	2	3	0	0	1	0	0	0	0	0	0	0	0	0	0	0	0	0	0	0	0	0	0	0	0	0	0	0	0	0	137	40.8	113		12.05	93	3	205	175	88
1668	0	1	79.211				1	0	0	1	3	0	0	0	0	0	0	0	0	0	0	0	0	1	0	1	0	0	1	1	0	1	0	0	0	0	0	0						5.47	59	3.51	440	379	183
1669	0	1	62.8795	174	82	27.0842	5	0	0	2	4	0	0	0	0	1	0	0	0	0	1	0	0	0	0	0	0	0	0	0	0	0	0	0	0	0	0	0	1	73	23.3	110	1.47			3.12	615	560	511
1670	0	2	57	155	57	23.7253	5	0	0	1	4	0	0	0	0	0	0	0	0	0	0	0	0	0	0	0	0	0	0	0	0	0	0	0	0	0	0	0	0	139	41.1	135	1.02	6.71	77	5.21	235	203	113
1671	0	2	21.4027	160	50	19.5312	8	0	0	1	2	0	0	0	0	0	0	0	0	0	0	0	0	0	0	0	0	0	0	0	0	0	0	0	0	0	0	0	0	116	33.8	160	1.07	5.52	44	3.44	270	148	30
1672	0	1	29.4082	171	75	25.6489	3	0	0	1	3	0	0	0	0	0	0	0	0	0	0	0	0	0	0	0	0	0	0	0	0	0	0	0	0	0	0	0	0	133	38.4	147	1.1	6.32	73	4.1	200	166	70
1673	0	1	73.6822	172	70	23.6614	2	0	0	1	3	0	0	0	0	0	0	0	0	0	0	0	0	0	0	0	0	0	0	0	0	0	0	0	0	0	0	0	0	136	39.9	157	1.06	5.84	81	3.37	205	170	85
1674	0	1	50.5151	152	63	27.268	5	0	0	1	3	0	0	0	0	0	0	0	0	0	0	0	0	0	0	0	1	0	0	1	0	0	0	0	0	0	0	0	0	151	44.8	145	1.33	7	97	5.93	325	280	155
1675	0	2	63.8356	152	45	19.4771	4	0	0	1	3	0	0	0	0	0	0	0	0	0	0	0	0	0	0	0	0	0	0	0	0	0	0	0	0	0	0	0	0	116	34.7	191	1.05	7.42	57	3.73	180	130	44
1676	0	2	40.9863	163	53	19.9481	8	0	0	1	3	0	0	0	0	0	0	0	0	0	0	0	0	0	0	0	0	0	0	0	0	0	0	0	0	0	0	0	0	122	35.3	196	1.07	5.16	75	3.37	270	220	127
1677	0	1	54.9945	163	75	28.2284	1	0	0	1	3	0	0	1	0	0	0	1	1	0	0	0	0	1	1	0	0	0	0	0	0	0	0	0	0	0	0	0	0	144	42.4	248	1.05	6.7	82	3.55			209
1678	0	2	66.7863	159	55	21.7555	2	0	0	1	3	0	0	1	0	0	0	0	0	0	0	0	0	0	0	0	0	0	0	0	0	0	0	0	0	0	0	0	0	126	37.7	172	1	6.59	65	4.39	160	122	49
1679	0	2	62.2384	162	71	27.0538	4	0	0	1	2	0	0	0	0	0	0	0	0	0	0	0	0	0	0	0	0	0	0	0	0	0	0	0	0	0	0	0	0	135	39.2	134	1.09	4.62	59	4.93	245	165	90
1680	0	2	40.2685	163	58	21.83	5	0	0	1	4	0	0	0	0	0	0	0	0	0	1	0	0	0	0	0	1	0	0	0	0	0	0	0	0	0	0	0	1	95	30.1	153	2.02	5.43	45	3.52	345	310	174
1681	0	2	39.3808	160	57	22.2656	5	0	0	1	3	0	0	0	0	0	0	0	0	0	0	0	0	0	0	0	0	0	0	0	0	0	0	0	0	0	0	0	0	117	34.3	108	1.03	5.83	60	3.68	265	234	122
1682	0	2	27.5644	155	49	20.3954	8	0	0	1	3	0	0	0	0	0	0	0	0	0	0	0	0	0	0	0	0	0	0	0	0	0	0	0	0	0	0	0	0	119	35.2	159	1.08	3.23	40	3.74	230	193	63
1683	0	2	63.011	156	62	25.4767	4	0	0	1	3	0	1	0	0	0	0	0	0	0	0	0	0	0	0	0	1	0	0	0	0	0	0	0	0	0	0	0	1	107	32.1	78	2.96	4.39	50	4.22	245	192	65
1684	0	1	71.3479	172	84	28.3937	2	0	0	2	3	1	0	1	0	0	0	0	0	0	0	0	0	0	0	0	0	0	0	0	0	0	0	0	0	0	0	0	0	129	37.6	150	1.08	5.35	92	3.43	170	152	56.7
1685	0	2	44.4356	165	68	24.977	2	0	0	1	2	0	0	0	0	0	0	0	0	0	0	0	0	0	0	0	0	0	0	0	0	0	0	0	0	0	0	0	0	130	37.1	146	1.03	3.88	47	3.04	150	120	50
1686	0	1	71.8986	165	43	15.7943	7	0	0	1	2	0	0	0	0	0	0	0	0	0	0	0	0	0	0	0	0	0	0	0	0	0	0	0	0	0	0	0	0	120	35.6	217	1.13	3.9	64	3.9	450	395	209
1687	0	1	57.0904	164	50	18.5901	2	0	0	2	3	1	1	1	0	0	0	0	0	0	0	0	0	0	0	0	0	0	0	0	0	0	0	0	0	0	0	0	0	141	42.8	130	1.13	8.8	116	2.14	270	201	98
1688	0	2	46.1014	165	67	24.6097	3	0	0	1	2	0	0	0	0	0	0	0	0	0	0	0	0	0	0	0	0	0	0	0	0	0	0	0	0	0	0	0	0	149	44.6	138	0.97	3.8	48	5.52	260	225	150
1689	0	1	59.9151	176	74	23.8895	3	0	0	1	3	0	0	0	0	0	0	0	0	0	0	0	0	0	1	0	0	0	0	0	0	0	0	0	0	0	0	0	0	131	38.6	115	1.1	5.38	91	5.14	385	350	175
1690	0	2	68.4822				3	0	0	1	4	0	0	1	0	0	0	1	0	0	0	0	0	0	0	0	0	0	0	0	0	0	0	0	1	1	0	0	1	109	32.7	185	1.08	5.06	43	4.44	235	180	52
1691	0	1	52.6904	163	53	19.9481	5	0	0	1	3	0	1	0	0	0	0	0	0	0	0	0	0	0	1	0	0	0	0	0	0	0	0	0	0	0	1	0	0	143	42.7	198	1.19	8.07	93	3.76	305	255	152
1692	0	2	48.1452	154	48	20.2395	5	0	0	1	3	0	0	0	0	0	0	0	0	0	0	0	0	0	0	0	0	0	0	0	0	0	0	0	0	0	0	0	0	128	39.1	157	1.11	4.75	59	3.13	200	180	98
1693	0	1	33.0192	175	65	21.2245	4	0	0	1	2	0	0	0	0	0	0	0	0	0	0	0	0	0	1	0	0	0	0	0	0	0	0	0	0	0	0	0	0	140	41.6	188	1.08	5.99	76	2.07	182	147	54
1694	0	1	61.8767				1	0	0	1	3	0	0	1	0	1	0	1	0	0	0	0	0	0	1	0	0	0	0	0	0	0	0	0	0	0	0	0	0	121	36.3	170		4.7	117	2.51	325	275	123
1695	0	2	49.2329	160	58	22.6562	5	0	0	1	3	0	0	0	0	0	0	0	0	0	0	0	0	0	0	0	0	0	0	0	0	0	0	0	0	0	0	0	0	128	37.1	235	1	4.73	53	3.5	245	210	128
1696	0	1	38.1644	167	73	26.1752	2	0	0	1	3	0	0	0	0	0	0	0	0	0	0	0	0	0	0	0	0	0	0	0	0	0	0	0	0	0	1	0	0	155	43.8	163	1.06	6.54	77	3.67	295	265	191
1697	0	1	44.3479	160	47	18.3594	5	0	0	2	3	0	1	0	0	0	0	0	0	0	0	0	0	0	1	0	0	0	0	0	0	0	0	0	0	0	0	0	0	141	41.2	123	1.29	5.81	68	5.17	255	167	87
1698	0	2	49.537	155	57	23.7253	5	0	0	1	3	0	0	0	0	0	0	0	0	0	0	0	0	0	0	0	0	0	0	0	0	0	0	0	0	0	1	0	0	140	40.1	192	1.11	6.33	71	4.61	230	201	113
1699	0	1	25.674	178	89	28.0899	2	0	0	1	2	0	0	0	0	0	0	0	0	0	0	0	0	0	0	0	0	0	0	0	0	0	0	0	0	0	0	0	0	159	46.1	221	0.99	6.23	75	6.66	145	114	41
1700	0	1	42.3918	165	57	20.9366	7	0	0	1	3	0	0	0	0	0	0	0	0	0	0	0	0	0	1	0	0	0	0	0	0	0	0	0	0	0	0	0	1	95	28.6	409	1.09		58	3.56	275	238	162
1701	0	1	41.3205	167	62	22.231	3	0	0	2	3	0	0	0	0	0	0	0	0	0	0	0	0	0	0	0	0	0	0	0	0	0	0	0	0	0	1	1	0	150	44.5	131	1.1	6.01	84	4.07	255	216	116
1702	0	1	45.3205	160	56	21.875	2	0	0	1	3	0	0	0	0	0	0	0	0	0	0	0	0	0	1	0	0	0	0	0	0	0	0	0	0	0	0	0	0	147	42.9	157	0.99	8.09	78	4.29	208	188	73.4
1703	0	1	64.1068	165	74	27.1809	1	0	1	1	3	0	0	0	0	0	0	0	0	0	0	0	0	0	0	0	0	0	0	0	0	0	0	0	0	0	0	0	0	151	43.3	191	1.04	4.78	71	4.42	322	254	48
1704	0	1	48.7288	166	82	29.7576	5	0	0	1	3	0	0	0	0	0	0	0	0	0	0	0	0	0	0	0	0	0	0	0	0	0	0	0	0	0	0	0	0	131	38.8	189	1.09	6.69	52	3.74	235	195	78.3167
1705	0	1	65.3836	165	57	20.9366	3	0	0	1	3	0	1	0	0	0	0	0	0	0	0	0	0	0	1	0	1	0	0	1	0	0	0	0	0	0	1	0	0	151	44.8	114	3.23	8.03	66	4.34	260	225	80
1706	0	2	47.3425	158	52	20.83	1	0	1	1	2	0	0	0	0	0	0	1	0	0	0	0	0	0	0	0	0	0	0	0	0	0	0	0	0	0	0	0	0	129	37.5	264		4.11	40	3.01	250	217	85
1707	0	2	51.6219	162	56	21.3382	2	0	0	1	3	0	0	1	0	0	0	0	0	0	0	0	0	0	0	0	0	0	0	0	0	0	0	0	0	0	0	0	0	135	39.4	216	1.01	4.19	56	7.3	393	357	265
1708	0	1	55.6192	170	85	29.4118	2	0	0	1	3	0	0	1	0	0	0	0	0	0	0	0	0	0	1	0	0	0	0	0	1	0	0	0	0	0	0	0	0	171	50.9	132	1.02	5.74	84	5.09	230	190	93
1709	0	2	63.4849	155.5	59	24.4001	3	0	0	1	3	0	0	1	0	0	0	0	0	0	0	0	0	0	0	0	0	0	0	0	0	0	0	0	0	0	0	0	0	126	37.9	211	1.62	3.61	62	4.53	245	228	120
1710	0	2	73.6274	157	55	22.3133	7	0	0	2	3	0	0	0	0	0	0	0	0	0	0	0	0	0	0	0	0	0	0	0	0	1	0	0	1	1	0	0	0	124	35.6	124	0.92	6.43	69	4.77	350	316	181
1711	0	1	43.1096	165	73	26.8136	5	0	0	1	3	0	0	0	0	0	0	0	0	0	0	0	0	0	0	0	0	0	0	0	0	0	0	0	0	0	0	0	0	164	49	210	1.01	7.33	71	5.31	250	215	133
1712	0	1	61.7014	168	62	21.9671	3	0	0	1	3	0	0	0	0	0	0	0	0	0	0	0	0	0	1	0	0	0	0	0	0	0	0	0	0	0	0	0					1.7	8.71	77	3.72	165	130	47
1713	0	1	65.3562	165	65	23.8751	1	0	0	1	3	0	0	1	0	0	0	0	0	0	0	0	0	0	0	0	0	0	0	0	0	0	0	0	0	0	0	0	1	111	32.2	202	1.02	7.15	99	2.85	352	320	159
1714	0	1	50.2493	173	77.8	25.9949	3	0	0	1	3	0	1	0	0	0	0	0	0	0	0	0	0	0	0	0	0	0	0	0	0	0	0	0	0	0	0	0	0	154	44.3	199	2.35	4.89	83	3.17	550	512	186.65
1715	0	1	60.2521	155	47	19.563	5	1	0	1	2	0	0	0	0	0	0	0	0	0	0	0	0	0	1	0	0	0	0	0	0	0	0	0	0	0	0	0	0	145	42.9	172	0.99	4.76	54	5.83	330	290	125
1716	0	2	52.7644	162	54	20.5761	5	0	0	1	3	0	0	0	0	0	0	0	0	0	0	0	0	0	0	0	0	0	0	0	0	0	0	0	0	0	0	0	0	135	39.5	171	1.05	3.27	55	3.72	270	248	144.083
1717	0	2	64.5425	160	77	30.0781	1	0	0	1	3	0	0	1	0	0	0	1	0	0	0	0	0	0	0	0	0	0	0	0	0	0	0	0	0	0	0	0	1	108	32.2	140	1.11	7.77	71	3.49	525	457	180
1718	0	1	49.074	170	65	22.4913	7	0	0	1	2	0	0	0	0	0	0	0	0	0	0	0	0	0	1	0	0	0	0	0	0	0	0	0	0	0	0	0	0	152	43.8	109	0.99	7.12	86	4.68	390	350	151
1719	0	1	77.2877	167	53	19.0039	5	0	0	1	4	0	1	0	0	0	0	0	0	0	0	0	0	0	1	0	1	0	0	0	0	0	1	0	0	0	1	1	0	143	43.5	157	1.39	8.65	80	4.76	255	210	127
1720	0	2	64.5123	158	76	30.4438	1	0	0	1	3	0	0	1	0	0	0	0	0	0	0	0	0	0	0	0	0	0	0	0	0	0	0	0	0	0	0	0	0	129	37.1	350	0.87	5.71	64	3.98	380	340	175
1721	0	1	58.2192	155	55	22.8928	1	0	0	1	2	0	0	0	0	0	0	1	0	0	0	0	0	0	1	0	0	0	0	0	0	0	0	0	0	0	0	0	0	130	36.7	185	0.96	5.43	66	2.98	395	348	154
1722	0	2	54.8822	163	67	25.2174	5	0	0	1	2	0	1	0	0	0	0	0	0	0	0	0	0	0	0	0	0	0	0	0	0	0	0	0	0	0	1	1	0	147	43.7	153	1.1	5.55	64	5.95	360	315	202.383
1723	0	1	57.0986	163	65	24.4646	2	0	0	1	3	0	0	0	0	0	0	0	0	0	0	0	0	0	0	0	0	0	0	0	0	0	0	0	0	0	0	0	0	144	41	240	0.99	5.7	72	5.1	185	146	52
1724	0	1	56.6411	165	60	22.0386	8	0	0	1	3	0	0	0	0	0	0	0	0	0	0	0	0	0	1	1	0	0	0	0	0	0	0	0	0	0	1	1	0	148	42.5	121	1.06	4.88	76	3.85	236	174	45
1725	0	2	28.5644	161	51	19.6752	8	0	0	1	3	0	0	0	0	0	1	0	0	0	0	0	0	0	0	0	0	0	0	0	0	0	0	0	0	0	0	0	1	88	26.7	315		2.24	46	2.9	200	170	77
1726	0	1	66.5178	160	50	19.5312	1	0	0	1	3	0	0	1	0	0	0	1	1	0	0	0	0	0	0	0	0	0	0	0	0	0	0	0	0	0	0	0	0	141	39.7	128	1.09	7.62	53	3.93	479	434	155
1727	0	1	56.5616	172	66	22.3094	3	0	1	2	4	0	0	0	0	0	1	0	0	0	1	0	0	0	1	0	0	0	0	0	0	0	0	0	0	0	0	0	1	94	29.2	213	3.21	25	151	2.34	476	415	219
1728	0	1	65.4904	162	72	27.4348	1	0	0	1	3	0	0	1	0	0	0	0	0	0	0	0	0	0	1	1	0	0	1	0	0	0	0	0	1	1	0	0	0	129	39.2	189	0.99	6.51	69	4.2	325	290	131
1729	0	2	63.8521				1	0	0	1	3	0	0	0	0	0	0	1	0	0	0	0	0	1	0	1	0	0	1	0	0	1	0	0	0	0	0	0	1	94	27.8	232		5.46	58	1.53	370	315	147
1730	0	2	61.789	163	52	19.5717	3	0	0	2	3	0	0	0	0	0	0	0	0	0	0	0	0	0	0	0	0	0	0	0	0	0	0	0	0	0	0	0	0	120	34.9	184	1.11	3.21	80	2.52	480	412	80
1731	0	2	68.474				1	0	0	1	3	0	0	0	0	0	0	1	0	0	0	0	0	0	0	0	0	0	0	0	0	0	0	0	0	0	0	0	0	119	34.6	189	1	4.1	50	4.7	313	273	122
1732	0	1	54.8685	176	72	23.2438	1	0	0	1	2	0	0	1	0	0	0	1	0	0	0	0	0	1	0	1	0	0	0	1	0	0	0	0	0	0	0	0	0	129	37	149	0.93	5.8	56	3.1	340	259	122
1733	0	1	73.0904	155	67	27.8876	1	0	0	1	3	0	0	1	0	0	0	0	0	0	0	0	0	1	1	1	0	0	1	0	0	0	1	0	0	0	0	0	0	131	38.4	206	1.04	4.86	72	2.79	327	295	182
1734	0	1	61.1397	165	59.5	21.8549	1	0	0	1	3	0	0	1	0	0	0	0	0	0	0	0	0	0	1	1	0	0	1	0	0	0	1	0	0	0	0	0	0	138	39.9	176	0.99	5.27	63	5.01	354	289	113
1735	0	2	52.0685	150	47	20.8889	8	0	0	1	3	0	0	1	0	0	1	0	0	0	0	0	1	0	0	0	0	0	0	0	0	0	0	0	0	0	0	0	1	98	28.8	309	1.01	6.38	71	6.16	150	124	40
1736	0	1	76.6	160	63	24.6094	7	0	0	2	3	0	0	1	0	0	0	0	0	0	0	0	0	0	0	1	0	0	1	0	0	0	1	0	1	1	0	0	1	113	32.6	215	0.91	9.88	106	4.2	120	60	221
1737	0	2	48.6904	157	47	19.0677	5	0	0	1	3	0	0	0	0	0	0	0	0	0	0	0	0	0	0	0	1	0	0	0	0	0	0	0	0	0	0	0	0	137	40	134	1.14	5.82	89	5.78	160	125	52
1738	0	2	72.9863	146	48	22.5183	3	0	0	1	3	0	1	0	0	0	0	0	0	0	0	0	0	0	0	0	0	0	0	0	0	0	0	0	0	0	0	0						4.38	56	5.39	180	145	35
1739	0	2	62.8904	174	56	18.4965	3	0	0	1	3	0	1	0	0	0	0	0	0	0	0	0	0	0	0	1	0	0	0	0	0	0	0	0	0	0	0	0	0	125	37.2	310	0.99	6.06	68	3.88	240	205	110
1740	0	2	23.1068	158	47	18.8271	5	0	0	1	2	0	0	0	0	0	0	0	0	0	0	0	0	0	0	0	0	0	0	0	0	0	0	0	0	0	0	0	0	128	37.7	223	1.07	3.28	43	3.45	265	223	137
1741	0	1	64.6164	150	57	25.3333	3	0	0	2	2	0	0	0	0	0	0	0	0	0	0	0	0	0	0	0	0	0	0	0	0	0	0	0	0	0	0	0	0	141	40.4	178	1.04	5.2	63	5.5	225	167	98
1742	0	1	50.0548	163	66	24.841	8	0	0	1	3	0	0	0	0	0	0	0	1	0	0	0	0	0	1	0	0	0	0	0	0	0	0	0	0	0	0	0	0	122	36.1	121	1.44	4.89	56	4.07	165	120	35
1743	0	1	69.7315	172	64	21.6333	2	0	0	1	3	0	0	0	0	0	0	0	0	0	0	0	0	0	0	0	0	0	0	0	0	0	0	0	0	0	0	0	0	140	39.7	252	1.01	7.39	103	4.76	260	215	115
1744	0	1	72.589	172	70	23.6614	2	0	0	2	2	0	0	1	0	0	0	0	0	0	0	0	0	0	1	0	0	0	0	0	0	0	0	0	0	0	0	0	0	134	39.1	92	1.04	7.38	92	4.65	265	215	98
1745	0	2	48.5096		56		5	0	0	1	3	0	1	0	0	0	0	0	0	0	0	0	0	0	0	0	0	0	0	0	0	0	0	0	0	0	0	0	0	120	35.7	128	1.22	4.1	46	3.21	195	160	80
1746	0	1	43.7315	175	58	18.9388	5	0	0	1	3	0	0	0	0	0	0	0	0	0	0	0	0	0	1	0	0	0	0	0	0	0	0	0	0	0	0	0	0	143	42.5	198	1.16	9.02	104	3.4	270	217	148
1747	0	2	69.4411	155	65	27.0552	1	0	0	1	3	0	0	1	0	0	0	0	0	0	0	0	0	0	0	1	0	0	1	0	0	0	0	0	0	0	0	0	0	127	35.7	212	0.99	6.87	66	5.69	400	320	205
1748	0	2	69.6055	157	52	21.0962	3	0	0	2	3	0	0	0	0	0	0	0	0	0	0	0	0	0	0	1	1	0	0	0	0	0	0	0	0	0	0	0	0	147	43.7	126	2.15	3.99	51	4.27	250	90	104
1749	0	1	61.6329	168	65	23.03	5	0	0	1	3	0	1	0	0	0	0	0	0	0	0	0	0	0	1	0	1	0	0	0	0	0	0	0	0	0	0	0	0	145	41.6	158	1.2	4.79	76	4.58	260	230	107
1750	0	2	57.9041	164	56	20.8209	5	0	0	2	3	0	1	0	0	0	0	0	0	0	0	0	0	0	0	0	0	0	0	0	0	0	0	0	0	0	0	0	0	124	36.9	120	1.23	3.41	52	3.72	170	145	65
1751	0	2	52.2849	155	45	18.7305	5	0	0	1	3	0	0	0	0	0	0	0	0	0	0	0	0	0	0	0	0	0	0	0	0	0	0	0	0	0	0	0	0	144	42.4	122	1.13	3.24	58	3.67	355	285	162
1753	0	2	40.8	170	52	17.9931	5	0	0	2	3	0	0	0	0	0	0	0	1	0	0	0	0	0	0	0	0	0	0	0	0	0	0	0	0	0	0	0	1	79	26.2	220	1.56	9.69	81	2.96	240	210	60
1754	0	1	60.3808	169	65	22.7583	1	0	0	1	2	0	0	1	0	0	0	1	0	0	0	0	0	0	0	1	0	0	1	1	0	1	0	0	0	0	0	0	0	143	41.6	128	1.11	4.04	62	2.77	295	255	109
1755	0	1	49.2822	168	64	22.6757	2	0	0	1	2	0	0	0	0	0	0	0	0	0	0	0	0	0	0	0	0	0	0	0	0	0	0	0	0	0	0	0	0	143	41.1	136	1.02	4.07	80	3.5	200	150	77
1756	0	1	57.0795	170	75	25.9516	5	0	0	2	3	0	0	0	0	0	0	0	0	0	0	0	0	0	1	1	0	0	0	0	0	0	1	0	0	0	1	1	0	167	48.2	145	1	4.65	73	4.63	225	202	107
1757	0	2	37.2274	160	53	20.7031	5	0	0	2	3	0	1	0	0	0	0	0	0	0	0	0	0	0	0	0	0	0	0	0	0	0	0	0	0	0	0	0	0	123	36.9	145	1.14	4.13	51	3.51	213	169	91
1758	0	1	61.2082	156	52	21.3675	1	0	0	2	3	0	0	0	0	0	0	1	0	0	0	0	0	0	0	0	0	0	0	0	0	0	0	0	0	0	0	0	0	133	38.5	187	1	8.58	80	3.25	310	272	108
1759	0	1	40.0274	170	83	28.7197	8	0	0	1	2	0	0	0	0	0	0	0	0	0	0	0	0	0	0	0	0	0	0	0	0	0	0	0	0	0	0	0	0	156	45.4	212	1.07	6.63	67	5.5	240	187	89
1760	0	1	57.2411	175	84.1	27.4612	1	0	0	1	3	1	0	1	0	0	0	1	0	0	0	0	0	1	1	1	0	1	1	1	0	1	0	0	0	0	0	0	0	139	39.7	201	0.86	5.48	91	7.17	340	295	152
1761	0	2	52.0137	165	71	26.079	3	0	0	2	4	0	0	0	0	0	0	0	0	0	0	0	0	0	0	1	0	0	0	1	0	1	0	0	0	0	0	0	0	119	35.8	163	0.99	4.79	47	2.97	285	245	194
1762	0	1	56.6493	170	60	20.7612	2	0	0	1	3	0	0	1	0	0	0	0	0	0	0	0	0	0	0	0	0	0	0	0	0	0	0	0	0	0	0	0	0	147	43.5	178	1	8.25	73	5.67	235	165	87
1763	0	1	60.2493	165	78	28.6501	3	0	0	1	3	0	0	0	0	0	0	0	0	0	0	0	0	0	1	0	0	0	0	0	0	0	0	0	0	0	0	0	0	125	36.9	180	0.98	4.92	77	3.84	190	165	77
1764	0	2	52.6137	154	53	22.3478	5	0	0	1	3	0	1	0	0	0	0	0	0	0	0	0	0	0	0	0	0	0	0	0	0	0	0	0	0	0	0	0	0	128	37.5	139	1.86	6.65	55	6.421	200	175	97
1765	0	1	61.4329	170	61	21.1073	5	0	0	1	3	0	0	0	0	0	0	0	0	0	0	0	0	0	1	0	0	0	0	0	0	0	0	0	0	0	1	1	0	144	42.8	112	1.75	3.72	89	3.43	305	265	191
1766	0	2	59.6384	165	56	20.5693	2	0	0	2	2	0	0	0	0	0	0	0	0	0	0	0	0	0	0	0	0	0	0	0	0	0	0	0	0	0	0	0	1	106	32.2	97	1.03	6.87	56	5.72	215	184	95
1767	0	1	56.9753	172	66.5	22.4784	5	0	0	2	3	0	0	0	0	0	0	0	0	0	0	0	0	0	1	0	0	0	0	1	0	0	0	0	0	0	0	0	0	141	43.2	115	1.3	5.05	74	3.42	205	163	93
1768	0	1	63.2904	160	51	19.9219	5	0	0	1	3	0	0	0	0	0	0	0	0	0	0	0	0	0	1	1	0	0	0	1	0	0	0	1	0	1	0	0	0	139	42.1	130	1.25	6.11	77	4.93	255	230	126
1769	0	1	49.2795		65		1	0	0	1	3	0	0	1	0	0	0	0	0	0	0	0	0	1	1	0	0	0	0	0	0	0	0	0	0	0	0	0	0	149	45.3	164	0.94	2.58	68	5.19	325	300	115
1770	0	1	47.3918	169	61.6	21.5679	5	0	0	1	3	1	0	1	0	0	0	0	0	0	0	0	0	0	1	0	0	0	0	0	0	0	0	0	0	0	0	0	0	144	42.3	212	1.01	6	95	5.3	299	260	45
1771	0	2	32.8932	155	54	22.4766	5	0	0	2	4	0	0	0	0	0	0	0	0	0	0	0	0	0	0	0	0	0	0	0	0	0	0	0	0	0	0	0	0	144	43.1	270	1.25	6.74	50	4.76	207	175	96
1772	0	2	49.5425	162	54	20.5761	5	0	0	1	3	0	0	0	0	0	0	0	0	0	0	0	0	0	0	0	0	0	0	1	0	0	0	0	1	1	1	1	0	134	40	166	1.09	8.02	65	4.11	240	214	83
1773	0	2	66.6137	165	52	19.1001	3	0	0	1	3	0	0	0	0	0	0	0	0	0	0	0	0	0	0	0	0	0	0	0	0	0	0	0	0	0	0	0	0	118	36.1	168	1.06	7.74	73	5.58	230	200	81
1774	0	1	73.5726				5	0	0	2	4	0	0	0	0	0	0	0	1	0	0	0	0	0	1	0	0	0	0	0	0	0	0	0	0	0	0	0	0	124	36.7	196		7.02	85	2.8	240	215	106
1775	0	2	47.0603	158	68	27.2392	2	0	0	1	3	0	0	0	0	0	0	0	0	0	0	0	0	0	0	0	0	0	0	0	0	0	0	0	0	0	0	0	0	121	36.4	184	1.03	4.5	59	5.62	200	170	79
1776	0	1	74.1507	174	64	21.1389	5	0	0	1	3	0	0	0	0	0	0	0	0	0	0	0	0	0	0	0	0	0	0	0	0	0	0	0	0	0	0	0	0	122	36.7	102	1.19	7.05	98	3.42	250	235	123
1777	0	1	57.9616	165	74.1	27.2176	1	0	0	1	3	0	0	0	0	0	0	0	0	0	0	0	0	0	0	0	0	0	0	0	0	0	0	0	0	0	0	0						4.75	56	4.32	410	365	200
1778	0	2	56.4685	156	40	16.4366	5	0	0	2	3	0	0	0	0	0	0	0	0	0	0	0	0	0	0	0	0	0	0	0	0	0	0	0	0	0	0	0	1	109	32.3	118	1.12	6.62	57	3.67	310	285	140
1779	0	2	48.3644	154	51	21.5045	3	0	0	2	3	0	0	1	0	0	0	0	0	0	0	0	0	0	0	1	0	0	0	1	0	0	0	0	0	0	1	0	0	117	36	85	1.11	4.91	73	4.43	230	196	86
1780	0	2	50.6767	161	70	27.0051	5	1	0	1	3	0	0	1	0	0	0	0	0	0	0	0	0	0	1	0	0	0	0	0	0	0	0	0	0	0	0	0	1	102	32.8	152	1.06	5.98	46	5.38	330	285	150
1781	0	2	69.1233	150	45.5	20.2222	3	0	0	1	3	0	0	0	0	0	0	0	0	0	0	0	0	0	0	0	0	0	0	0	0	0	0	0	0	0	0	0	0	114	34	170	1.02	5.48	72	5.32	175	140	46
1782	0	1	66.4356				3	0	0	2	4	0	0	0	0	0	0	0	0	0	0	0	1	0	1	0	0	0	0	0	0	0	0	0	0	0	0	0	1	85	25.8	211	2.42	10.5	65	4.34	200	155	67
1783	0	2	53.7397	156	60	24.6548	3	0	0	1	3	0	0	1	0	0	0	0	0	0	0	0	0	0	0	0	0	0	0	1	0	0	0	0	1	1	0	0	1	88	28	129	1	5.77	47	2.96	189	155	64
1784	1	2	52.4219	152	47	20.3428	5	0	0	2	3	0	0	0	0	0	0	0	0	0	0	0	0	0	0	0	0	0	0	0	0	0	0	0	0	0	0	0	0	131	38.5	116	1.08	4.32	73	4.97	225	190	107
1785	0	1	59.6	160	49	19.1406	8	0	0	1	3	0	0	0	0	0	0	0	0	0	0	0	0	0	0	0	0	0	0	0	0	0	0	0	0	0	0	0	0	148	44.4	238	1.01	6.93	60	4.82	115	90	26
1786	0	1	63.8986	165	66	24.2424	8	0	0	1	3	0	0	0	0	0	0	0	0	0	0	0	0	0	0	0	0	0	0	0	0	0	0	0	0	0	0	0	0	147	44.4	92	1.09	5.32	54	3.47	155	125	52
1787	0	2	39.1233	166	69	25.0399	3	0	0	1	4	0	0	0	0	0	0	0	0	0	0	0	0	0	0	0	0	0	0	0	0	0	0	0	0	0	0	0	0	147	44.6	171	1.06	5.56	51	5.26	230	175	70
1788	0	1	46.5918				7	0	0	1	4	0	0	1	0	0	0	0	0	0	0	0	0	0	1	0	0	0	0	0	0	0	0	0	0	0	0	0	0	121	36	124	1.14	5.2	79	2.81	295	235	114
1789	0	2	65.7973	157	50	20.2848	5	0	0	1	3	0	0	0	0	0	0	0	0	0	0	0	0	0	0	0	0	0	0	0	0	0	0	0	0	0	0	0	1	104	32.1	75	1.11	6.52	50	4.95	295	255	123
1790	0	2	46.3315	155	63	26.2227	5	0	0	1	3	0	0	0	0	0	0	0	0	0	0	0	0	0	0	0	0	0	0	0	0	0	0	0	0	0	0	0	0	111	33.8	209	1.09	3.98	51	4.29	305	270	144
1791	0	2	56.0493	156	71	29.1749	5	0	0	1	3	0	1	0	0	0	0	0	0	0	0	0	0	0	0	0	0	0	0	0	0	0	0	0	0	0	0	0	0	116	35.9	92	1.07	7.16	68	5.46	235	164	62
1792	0	2	49.3726	158	61.5	24.6355	7	0	0	1	2	0	0	1	0	0	0	0	0	0	0	0	0	0	0	0	0	0	0	0	0	0	0	0	0	0	0	0	0	114	33.6	155	1.05	5.25	60	5.59	285	225	111
1793	1	2	35.4411	160	40	15.625	5	0	0	2	4	0	0	0	0	0	1	0	0	0	0	0	0	0	0	0	0	0	0	0	0	0	0	0	0	0	0	0	1	72	23.2	307	1.22	2.26	35	3.17	340	290	159
1794	0	2	54.3014	157	55	22.3133	2	0	0	1	2	0	0	0	0	0	0	0	0	0	0	0	0	0	0	1	0	0	0	1	0	0	0	0	1	1	0	0	0	133	39.9	280	0.89	4.3	64	5.91	250	195	83
1795	0	1	64.611	172	73	24.6755	5	0	0	1	3	0	1	0	0	0	0	0	0	0	0	0	0	0	1	1	0	0	0	0	0	0	0	0	0	0	1	0	0	161	48.9	143	1.15	6.56	59	3.64	235	205	75
1796	0	1	58.4822	169	47	16.456	5	0	0	2	4	0	1	0	0	0	0	0	0	0	0	0	0	0	1	0	0	0	0	0	0	0	0	0	0	0	0	0	1	111	33.2	104	1.18	8.5	82	3.48	400	330	152
1797	0	1	45.4959	173	50	16.7062	5	0	0	1	3	0	0	0	0	0	0	0	0	0	0	0	0	0	1	0	0	0	0	0	0	0	0	0	0	0	0	0	1	67	20.1	45	1.09	6.51	111	3.06	300	260	154
1798	0	2	37.3753	160	54	21.0938	5	0	0	2	2	0	0	0	0	0	0	0	0	0	0	0	0	0	0	0	0	0	0	0	0	0	0	0	0	0	0	0	0	127	38.6	185	1.14	5.05	49	4.38	270	235	150
1799	0	2	52.1918	159	56	22.151	5	0	0	2	3	0	0	0	0	0	0	0	0	0	0	0	0	0	0	0	0	0	0	1	0	0	0	0	0	0	0	1	0	137	41.4	152	1.01	5.28	62	5.95	235	203	124
1800	0	1	67.0055				1	0	0	1	3	0	0	1	0	0	0	1	0	0	0	0	0	0	1	1	0	0	1	0	0	0	0	0	0	0	0	0	0	127	38.3	230	1.1	7.92	107	4.69	340	295	130
1801	0	2	57.8822	157	69	27.993	2	0	0	1	4	0	0	1	0	0	0	0	0	0	0	0	0	0	0	1	0	0	0	1	0	0	1	0	0	0	0	0	0	119	36.5	104	0.95	3.52	51	5.9	255	215	105
1802	0	1	69.2411	158	55	22.0317	1	0	0	1	3	0	0	0	0	1	0	1	0	0	0	0	0	0	0	0	0	0	0	0	0	0	0	0	0	0	0	0	1	115	33.4	211	1.01	6.59	138	5.29	345	320	155
1803	0	1	63.8932	165	68.8	25.2709	5	1	0	1	3	0	0	0	0	0	0	1	0	0	0	0	0	0	1	0	0	0	0	0	0	0	0	0	0	0	0	0	0	130	38.9	202	0.92	3.62	49	3.45	400	380	217
1805	1	1	58	170	68.3	23.86	5	1	0	1	3	0	0	0	0	0	0	0	0	0	0	0	1	0	1	0	0	0	0	0	0	0	0	0	0	0	0	0	1	89	27.7	267	1.09	2.4	58	4.1	405	360	117
1806	0	1	61		80		8	0	0	1	2	0	0	1	0	0	0	0	0	0	0	0	0	0	0	0	0	0	0	0	0	0	0	0	0	0	0	0	0	137	40.9	130	0.99	5.47	81	4.72	155	124	40
1807	1	2	56	154	49	20.66	4	0	0	1	3	0	0	0	0	0	0	0	0	0	0	0	0	0	0	0	0	0	0	0	0	0	0	0	0	0	0	0	0	129	39.5	172		4.45	55	4.66	170	130	38
1808	1	2	70		53	25.1	5	0	0	2	2	0	1	0	0	0	0	0	1	0	0	0	0	0	0	0	0	0	0	0	0	0	0	0	0	0	1	1	0	140	43.2	124	1.04	3.68	60	4.77	265	230	151
1809	1	1	64	163	65	26.35	2	0	0	1	3	0	0	1	0	0	0	0	0	0	0	0	0	0	0	0	0	0	0	0	0	0	0	1	0	1	0	0	0	151	45.2	182	1	6.47	74	4.08	300	275	153
1810	0	1	67	168	53	21.78	3	0	0	1	3	0	0	0	0	0	0	0	0	0	0	0	0	0	0	1	0	0	0	1	0	1	0	0	0	0	0	0	0	149	45.4	283	1.03	5.27	66	2.52	325	250	140
1811	0	2	43	148	38	17.33	5	0	0	1	3	0	1	0	0	0	0	0	1	0	0	0	0	0	0	0	1	0	0	1	0	0	0	0	0	0	0	0	0	136	41.7	280	2.57	3.49	46	3.7	310	275	151
1812	0	1	54	175	60	19.59	2	0	0	2	3	0	1	0	0	0	0	0	1	0	0	0	0	0	1	0	0	0	0	0	0	0	0	0	0	0	0	0	1	119	36.4	424	1.08	5.57	59	4.18	255	220	100
1813	1	1	68	165	71	26.08	5	1	0	1	3	0	0	0	0	0	1	0	1	0	0	0	0	0	0	0	0	0	0	0	0	0	0	0	0	0	0	0	0	149	45	226	1.21	4.67	88	4.71	260	210	81
1814	1	1	78	163	49.5	18.63	3	0	0	1	3	0	0	1	0	1	0	0	0	0	1	0	0	0	0	0	0	0	0	0	1	0	0	0	0	0	1	1	1	96	28.7	121	1.11	12.33	111	4.19	265	233	133
1815	0	1	70	175	56	18.29	8	0	0	1	2	0	0	0	0	0	0	1	1	0	0	0	0	0	0	0	0	0	0	0	0	0	0	0	0	0	0	0	0	124	37.6	242	1.03	6.99	59	3.84	115	95	35
1816	1	1	56	172	63	21.3	2	0	0	1	2	0	0	1	0	0	0	0	0	0	0	0	0	0	0	0	0	0	0	0	1	0	0	0	1	1	0	0	0	140	41.9	187	0.95	4.32	54	3.78	205	172	78
1817	1	1	71	165	72	26.45	2	0	0	1	3	0	0	1	0	0	0	0	0	0	0	0	0	0	0	0	0	0	0	0	0	0	0	0	0	0	0	0	0	142	43.2	124	1.03	6.28	62	4.74	220	185	103
1818	0	2	51	165	50	20.8	8	0	0	1	3	0	0	0	0	0	0	0	1	0	0	0	0	0	0	0	0	0	1	0	0	0	0	0	0	0	0	0	0	115	34.2	287	0.94	4.79	46	4.3	215	174	235
1819	0	2	46	167	58	20.8	5	0	0	2	3	0	1	0	0	0	0	0	0	0	0	0	0	0	0	0	0	0	0	0	0	0	0	0	0	0	1	1	0	132	41.1	150	1.12	8.44	75	3.24	360	325	216
1820	1	1	50	173	76	25.39	5	1	0	2	3	0	0	0	0	0	0	1	0	0	0	0	0	0	0	1	0	0	0	0	0	0	0	0	0	0	0	0	0	126	38.7	207	1.1	2.82	74	5.15	510	449	252
1821	1	1	53	165	60	22.04	5	1	0	1	3	0	0	1	0	0	0	1	0	0	0	0	0	0	1	0	0	0	0	0	0	0	0	1	0	1	1	0	0	135	38.5	263	1.04	3.96	67	3.97	325	267	128
1822	1	2	49	140	37	18.88	5	0	0	1	4	0	0	0	0	0	0	0	0	0	0	0	0	0	0	0	0	0	0	0	0	0	0	0	0	0	0	0	0	126	38.3	97	1.14	7.45	70	4.68	375	310	196
1823	0	2	56		67.5	25.72	2	0	0	1	3	0	0	0	0	0	0	0	0	0	0	0	0	0	0	0	0	0	0	1	0	0	0	0	0	0	0	0	0	142	42.3	186	0.94	3.29	39	5.6	285	258	79
1824	1	1	52	175	65	21.22	2	0	0	1	2	0	0	0	0	0	0	1	0	0	0	0	0	0	0	0	0	0	0	0	0	0	0	0	0	0	0	0	0	136	40	220	1.16	4.67	62	4.15	225	165	84
1825	1	1	75	160	65	25.39	5	1	0	2	3	0	0	1	0	0	0	0	0	0	0	0	0	0	0	1	0	0	1	1	0	1	0	0	0	0	0	0	1	118	35	235	1.09	8.54	77	2.92	395	328	149
1826	0	2	75		62		1	0	0	1	3	0	0	1	0	0	0	1	0	0	0	0	0	0	0	1	0	0	0	1	0	0	1	1	0	1	1	0	0	133	36.9	133	1.03	8.28	112	3.13	390	320	146
1827	1	2	55		63	19.53	5	0	0	1	2	0	1	0	0	0	0	0	0	0	0	0	0	0	0	0	1	0	0	0	0	0	0	0	0	0	0	0	0	134	43.7	225	2.7	4.16	46	4.36	320	268	189
1828	0	1	62	165	69	25.71	5	1	0	1	3	0	0	0	0	0	0	0	0	0	0	0	0	1	0	1	0	0	0	0	0	0	0	0	0	0	0	0	0	126	37.6	233	0.99	5.6	84	4.7	455	407	33
1829	0	2	46			19.2	5	0	0	2	3	0	0	0	0	0	0	0	0	0	0	0	0	0	0	0	0	0	0	0	0	0	0	0	0	0	0	0	0	122	38.3	80	1.07	4.59	57	4.16	225	180	70
1830	0	2	51		66	22.58	8	0	0	1	3	0	0	0	0	0	0	0	0	0	0	0	0	0	0	0	0	0	0	0	0	0	0	0	0	0	0	0	0	123	35.1	215	1.01	4.26	41	4.43	285	258	93
1831	0	1	67	171	74	25.33	2	0	0	2	3	0	0	1	0	1	0	0	1	0	0	0	0	0	0	0	0	0	1	1	0	0	0	0	0	0	0	0	1	77	23	183	1.1	13.7	944	3.79	265	220	116
1832	1	2	74	152	55.2	23.89	1	0	0	1	3	0	0	0	0	0	0	0	0	0	0	0	0	0	0	1	0	0	0	1	0	0	1	0	1	1	0	0	1	95	28.3	193	1.07	5.91	69	6.07	450	405	185
1833	1	1	44	164	61	22.68	5	0	0	1	3	0	0	0	0	0	0	0	0	0	0	0	0	0	0	0	0	0	0	0	0	0	0	0	0	0	0	0	0	151	46.4	221	1.04	3.93	68	4.29	265	45	132
1834	1	1	29	168	65	23.03	2	0	0	1	4	0	0	0	0	0	0	0	0	0	0	0	0	0	0	0	0	0	0	0	0	0	0	0	0	0	0	0	0	158	48.3	223	0.96	5.78	64	4.6	340	272	132
1835	1	2	46	155	42	17.48	5	0	0	1	3	0	0	0	0	0	0	0	0	0	0	0	0	0	0	0	0	0	0	0	0	0	0	0	0	0	0	0	1	106	33.1	197	1.2	5.86	51	3.94	320	280	193
1836	1	1	61	167	61	21.78	5	0	0	2	3	0	1	0	0	0	0	1	0	0	0	0	0	0	0	0	0	0	0	0	0	0	0	0	0	0	0	0	0	148	45.8	118	1.24	7.17	58	2.19	325	259	155
1837	0	1	64	167	67	24.02	5	1	0	2	3	0	0	0	0	0	0	0	0	0	0	0	0	0	1	0	0	0	0	0	0	0	0	0	0	0	1	0	0	142	43	205	0.93	8.93	62	5.43	315	295	211
1838	0	2	68	158	58.5	25.2	3	0	0	2	2	0	0	1	0	0	0	0	0	0	0	0	0	0	0	0	0	0	0	0	0	0	0	0	0	0	0	0	0	125	38.2	208	1	4.79	75	4.29	200	160	64
1839	1	2	58	160	53	20.7	3	0	0	1	3	0	0	0	0	0	0	0	1	0	0	0	0	0	0	0	0	0	0	0	0	0	0	0	0	0	0	0	0	133	40.1	136	1.12	4.14	52	3.66	150	130	59
1840	0	1	59		62		2	0	0	1	2	0	0	0	0	0	0	0	0	0	0	0	0	0	0	0	0	0	0	0	0	0	0	0	0	0	0	0	0	169	47.5	188	1.04	4.46	72	3.94	320	282	160
1841	0	2	52	160	60	22.04	5	0	0	1	3	0	1	0	0	0	0	0	0	0	0	0	0	0	0	0	0	0	0	0	0	0	0	0	0	0	1	1	0	137	42.9	138	1.34	4.88	67	2.84	260	203	105
1842	1	2	70	156	56	23.01	5	0	0	2	3	0	1	1	0	0	0	1	0	0	0	0	0	0	0	0	0	0	0	0	0	0	0	0	0	0	1	1	0	142	42.4	156	1.18	13.12	73	5.21	240	215	102
1843	0	2	59	155	62	25.71	5	0	0	2	3	0	0	0	0	0	0	0	0	0	0	0	0	0	0	0	0	0	0	0	0	0	0	0	0	0	0	0	0	134	40.1	264	1.01	5.96	52	6.4	235	210	104
1844	0	1	62		51		5	0	0	2	3	0	1	0	0	0	0	1	0	0	0	0	0	0	0	1	1	0	0	0	0	0	0	0	0	0	0	0	1	117	35	77	3.83	12.1	80	5.21	250	208	120
1845	1	1	45	170	70	24.22	4	0	0	1	3	0	0	0	0	0	0	0	0	0	0	0	0	0	0	0	0	0	0	0	0	0	0	0	0	0	0	0	0	151	44.4	108	1.09	4.79	66	5.68	225	185	97
1846	1	2	33		60		8	0	0	1	2	0	0	0	0	0	0	0	0	0	0	0	0	0	0	0	0	0	0	0	0	0	0	0	0	0	0	0	0	129	38.3	154	1.12	4.63	51	3.01	275	222	86
1847	0	1	67	166	70	25.4	5	0	0	1	3	0	0	1	0	0	0	0	0	0	0	0	0	0	0	1	0	0	0	0	0	1	0	0	0	0	0	0	0	143	42.6	200	0.95	5.06	73	3.33	315	269	135
1848	0	1	45	166	58	19.59	5	0	0	2	3	0	0	0	0	0	0	0	0	0	0	0	0	0	0	0	0	0	0	0	0	0	0	0	0	0	0	0	0	122	36.8	87	1.06	6.81	69	3.58	205	180	83
1849	0	1	29	151	49	21.51	5	0	0	1	2	0	0	0	0	0	0	0	1	0	0	0	1	0	1	0	0	0	0	0	0	0	0	0	0	0	0	0	1	94	29	243	1.39	7.31	92	3.37	315	250	142
1850	0	2	44	157	51	20.69	5	0	0	2	3	0	1	0	0	0	0	0	0	0	0	0	0	0	0	0	0	0	0	0	0	0	0	0	0	0	0	0	1	108	34.1	205	2.13	4.99	88	2.53	255	215	83
1851	0	2	52	158	57	22.83	8	0	0	1	2	0	0	0	0	0	0	0	0	0	0	0	0	0	0	0	0	0	0	0	0	0	0	0	0	0	0	0	1	95	28.8	421	1.08	1.68	50	5.2	155	135
1852	0	1	47	172	75	25.35	3	0	0	1	3	0	0	0	0	0	0	0	0	0	0	0	0	0	0	0	0	0	0	0	0	0	0	0	0	0	0	0	0	153	45.8	140	1.1	7.81	69	4.49	225	182	108
1853	1	2	51	158	60	24.03	3	0	0	2	3	0	1	1	0	0	0	0	0	0	0	0	0	0	0	0	1	0	0	1	0	0	0	1	0	1	1	1	0	136	39.4	223	1.88	5.68	55	5.15	195	163	75
1854	1	2	54	160	50	21.25	3	0	0	1	3	0	0	0	0	0	0	0	0	0	0	0	0	0	0	0	0	0	0	0	0	0	0	0	0	0	0	0	1	109	33.6	69	1.09	4.65	64	5.6	225	195	83
1855	1	1	74	165	71.6	26.3	2	0	0	1	3	0	0	1	0	0	0	1	0	0	0	0	0	0	0	1	0	0	0	1	0	1	0	1	0	1	1	1	0	142	43.5	142	1.08	6.85	67		250	220	112
1856	1	2	61	159	75	29.64	5	0	0	2	2	0	0	0	0	0	0	0	0	0	0	0	0	0	0	0	0	0	0	0	0	0	0	0	0	0	0	0	0	129	39.5	148	0.98	8.74	52	5.69	270	225	132
1857	1	2	56	152	40.4	17.49	3	0	0	1	3	0	1	0	0	0	0	0	0	0	0	0	0	0	0	0	1	0	0	1	0	0	0	0	0	0	0	1	0	123	36.4	183	1.1	6.72	53	4.38	245	213	124
1858	0	2	53	158	72	28.84	3	0	0	1	2	0	0	0	0	0	0	0	0	0	0	0	0	0	0	0	0	0	0	0	0	0	0	0	0	0	0	0	0	114	35.1	250	1.03	5.16	47	6.54	220	195	101
1859	0	1	29	171	72	24.6	8	0	0	1	3	0	0	0	0	0	0	0	0	0	0	0	0	0	0	0	0	0	0	0	0	0	0	0	0	0	0	0	0	151	44.8	251	0.99	4.94	63	5.78	220	175	62
1860	0	1	63	162	60	22.86	2	0	0	2	3	0	1	0	0	0	0	0	0	0	0	0	0	0	0	0	0	0	0	0	0	0	0	0	0	0	0	0	0	175	53.1	189	0.98	5.81	75	5.9	235	200	79
1861	1	2	51	162	57	24.03	5	0	0	2	3	0	1	0	0	0	0	0	0	0	0	0	0	0	0	0	0	0	0	0	0	0	0	0	0	0	0	0	0	143	45	154	3.47	9.21	80	5.86	290	262	140
1862	0	2	44	152	58	25.1	5	0	0	1	3	0	1	0	0	0	0	0	0	0	0	0	0	0	0	0	0	0	0	0	0	0	0	0	0	0	0	0	0	129	39.8	124	1.06	4.28	47	4.06	260	200	95
1863	1	1	57	166	62	22.49	2	0	0	1	3	0	0	0	0	0	0	0	0	0	0	0	0	0	1	0	0	0	0	0	0	0	0	0	0	0	0	0	0	154	46.4	208	1.08	5.88	72	4.23	395	335	201
1864	0	2	65	156	42	17.46	5	0	0	1	3	0	1	0	0	0	0	0	0	0	0	0	0	0	0	0	0	0	0	1	0	0	0	0	0	0	1	0	0	124	37.3	109	1.35	7.33	52	3.55	205	165	72
1866	0	1	60	162	60	22.77	5	0	0	2	3	0	1	0	0	0	0	0	0	0	0	0	0	0	0	1	0	0	0	0	0	0	0	0	0	0	0	0	0	152	47.7	259	1.42	5.28	65	3.21	320	285	177
1867	1	2	51	142	38	18.85	4	0	0	1	2	0	0	0	0	0	0	0	0	0	0	0	0	0	0	0	0	0	0	0	0	0	0	0	0	0	0	0	0	131	39.5	225	1.04	6.03	56	3.03	150	118	57
1868	1	1	51	171	67	22.99	8	0	0	1	2	0	0	1	0	0	0	0	0	0	0	0	0	0	0	0	0	0	0	0	0	0	0	0	0	0	0	0	0	147	44.3	328	0.95	2.74	41	5.31	140	115	46
1869	0	1	79	160	49	19.14	1	0	0	1	3	0	0	0	0	0	0	0	0	0	0	0	0	1	0	0	0	0	0	0	0	0	0	0	0	0	0	0	0	130	39.1	263	0.98	8.91	93	4.56	410		175
1870	1	2	63	148	43	19.63	3	0	0	1	2	0	1	0	0	0	0	0	0	0	0	0	0	0	0	0	0	0	0	0	0	0	0	0	0	0	0	0	0	130	39.3	138	0.98	5.2	52	5.1	285	250	167
1871	0	2	39	175	60	24.34	1	0	0	1	3	0	0	1	0	0	0	1	1	0	0	0	0	0	0	0	0	0	0	0	0	0	0	0	0	0	0	0	1	103	30.3	211	1	3.27	40	3.61	360	310	158
1872	1	2	75	148.5	52	23.58	2	0	0	1	3	0	1	0	0	0	0	0	0	0	0	0	0	0	0	0	0	0	0	0	0	0	0	0	0	0	0	0	0	117	32.8	128	0.99	6	104	5.02	245	200	115
1873	1	1	60	160	55	20.51	4	0	0	2	3	0	1	0	0	0	0	0	0	0	1	0	0	0	0	0	0	0	0	0	0	0	0	0	0	0	0	0	0	133	40.8	95	2.59	7.39	48	3.96	230	210	100
1874	0	2	36	151	58	25.34	5	0	0	2	3	0	1	0	0	0	0	0	0	0	0	0	0	0	0	0	0	0	0	0	0	0	0	0	0	0	0	0	0	131	38.8	222	1.09	4.77	52	3.76	285	260	152
1875	1	1	44	160	52	20.31	5	0	0	2	3	0	1	0	0	0	0	0	0	0	0	0	0	0	0	0	0	0	0	0	0	0	0	0	0	0	0	0	0	160	48.1	178	1.2	3.35	68	5.12	215	190	107
1876	0	2	54	161	64	23.51	8	0	0	1	3	0	0	0	0	0	0	0	0	0	0	0	0	0	0	0	0	0	0	0	0	0	0	0	0	0	0	0	0	112	37.2	162	0.96	6.4	66	4.79	200	155	46
1877	1	1	57	170	55	19.03	2	0	0	1	2	0	0	0	0	0	0	0	0	0	0	0	1	0	0	0	0	0	0	0	0	0	0	0	0	0	0	0	0	122	39.5	68	1.18	3.35	55	3.25	315	265	150
1878	0	2	22	154	59.5	25.09	5	0	0	1	2	0	0	0	0	0	0	0	0	0	0	0	0	0	0	0	0	0	0	0	0	0	0	0	0	0	0	0	0	138	42.2	245	1.06	4.97	48	3.58	245	185	38
1879	0	2	66	157	63	25.56	1	0	0	2	4	0	0	1	0	0	0	1	0	0	0	0	0	0	0	0	0	0	0	0	0	0	0	0	0	0	0	0	1	86	25.5	175	1.03	9.91	108	2.67	370	290	147
1880	0	2	29	160	44	17.19	3	0	0	1	3	0	0	0	0	0	0	0	1	0	0	0	1	0	0	0	0	0	0	0	0	0	0	0	0	0	0	0	1	109	34.5	108	0.99	3.41	48	5.71	235	200	109
1881	1	1	60	166	63	22.86	5	0	0	2	3	0	0	1	0	0	0	0	0	0	0	0	0	0	0	0	0	0	0	0	1	0	0	0	1	1	0	0	0	137	41.8	159	0.93	6.94	62	6.15	195	155	88
1882	1	1	43	160	65	25.39	4	0	0	1	2	0	0	0	0	0	0	0	0	0	0	0	0	0	0	0	0	0	0	0	0	0	0	0	0	0	0	0	0	153	46	184	0.92	3.28	60	5.18	265	225	107
1883	1	1	69	163	55	20.76	5	1	0	2	4	0	0	1	0	0	0	0	0	0	0	0	0	0	0	1	0	0	0	0	0	0	0	0	1	1	1	0	1	108	32.6	112	1.36	10.57	106	3.66	355	310	175
1884	0	1	71	170	64.2	22.21	1	0	0	2	2	0	0	1	0	0	0	0	0	0	0	0	0	1	0	1	0	0	0	0	0	1	1	0	1	1	0	0	0	122	35.5	176	1.05	2.49	79	3.91	380	320	137
1885	1	1	46	170	61	21.11	2	0	0	1	3	0	0	0	0	0	0	0	0	0	0	0	0	0	1	0	0	0	0	0	0	0	0	0	0	0	0	0	0	137	41.2	164	1.02	4.84	59	5.62	190	158	102
1886	1	1	59	159	55	21.76	5	0	0	2	3	0	1	0	0	0	0	0	0	0	0	0	0	0	0	0	0	0	0	0	0	0	0	0	0	0	0	0	0	138	41.9	168	1.15	7.34	70	5.4	260	225	138
1887	0	1	53	179	75	23.55	1	0	0	1	2	0	0	0	0	0	0	1	0	0	0	0	0	0	0	0	0	0	0	0	0	0	0	0	0	0	0	0	0	160	47.4	245	1.05	4.3	56	6.8	335	289	150
1888	0	2	34	163	51	19.2	4	0	0	1	3	0	0	0	0	0	0	0	0	0	0	0	0	0	0	0	0	0	0	0	0	0	0	0	0	0	0	0	0	128	38.5	216	1.24	5.82	50	3.91	230	195	114
1889	1	2	51	156	50	20.54	4	0	0	1	3	0	0	0	0	0	0	0	0	0	0	0	0	0	0	0	0	0	0	0	0	0	0	0	0	0	0	0	0	116	34.6	181	1.07	6.56	65	5.55	330	275	179
1890	0	2	47		75		5	0	0	1	4	0	1	0	0	0	0	0	1	0	0	0	0	0	0	0	1	0	0	1	0	0	0	0	0	0	1	1	0	131	38.5	147	2.18	1.87	42	4.52	280	250	162
1891	1	1	68			27.99	1	0	0	1	3	0	0	1	0	0	0	0	0	0	0	0	0	0	1	1	0	0	0	1	0	1	1	0	0	0	0	0	0	122	37	205	1.16	3.97	123	4.62	670	580	250
1893	1	2	61	148	45	19.31	2	0	0	1	2	0	0	0	1	0	0	0	0	0	0	0	0	0	0	0	0	0	0	0	0	0	0	0	0	0	0	0	0	118	34.5	79	1.36	4.98	54	3.6	280	237	80
1894	0	2	60	165	55	20.1	5	0	0	2	3	0	1	0	0	0	0	0	0	0	0	0	0	0	0	0	0	0	0	0	0	0	0	0	0	0	0	0	0	116	35.3	134	1.65	4.33	63	2.38	270	240	140
1895	0	1	58	167.5	70	24.95	8	0	0	1	3	0	0	1	0	0	0	0	0	0	0	0	0	0	0	0	0	0	0	0	0	0	0	0	0	0	0	0	0	146	42.8	190	1.07	5.1	67	4.3	190	120	48
1896	1	2	58	160	76	29.69	2	0	0	1	3	0	0	0	0	0	0	0	0	0	0	0	0	0	0	0	0	0	0	0	0	0	0	0	0	0	0	0	0	135	40.2	163	1.01	4.79	65	7.11	330	295	38
1897	0	2	65		52		3	0	0	2	3	0	0	1	0	0	0	0	0	0	0	0	0	0	0	0	0	0	0	0	0	0	0	0	0	0	0	0	0	124	37	123	1.01	5.84	47	9.1	345	285	124
1898	0	2	58	157	53	21.5	5	1	0	1	2	0	0	1	0	0	0	1	0	0	0	0	0	1	0	0	0	0	0	0	0	0	0	0	0	0	0	0	0	111	33.3	500	0.92	1.9	40	3.55	760	695	453
1899	0	2	54	155	50	22.22	5	0	0	1	3	0	1	0	0	0	0	0	0	0	0	0	0	0	0	1	0	0	0	0	0	0	0	0	1	1	1	1	0	133	39.5	247	0.99	7.25	77	5.52	340	310	217
1900	0	2	49	145	46	21.88	8	0	0	1	2	0	0	0	0	0	0	0	0	0	0	0	0	0	0	0	0	0	0	0	0	0	0	0	0	0	0	0	0	129	39	309	0.95	5.67	46	5.32	165	125	51
1901	1	1	50	169	77	26.96	3	0	0	1	3	0	0	0	0	0	0	0	0	0	0	0	0	0	1	0	0	0	0	0	0	0	0	0	0	0	0	0	0	135	40.6	280	1.11	5.9	66	4.9	245	207	142
1902	1	1	31	170	67.5	23.36	2	0	0	1	2	0	0	0	0	0	0	0	0	0	0	0	1	0	0	0	0	0	0	0	0	0	0	0	0	0	0	0	0	154	45.4	260	0.9	4.26	60	5.61	215	175	78
1903	0	2	61	165	66	24.24	1	0	0	1	3	0	0	1	0	0	0	0	0	0	0	0	0	0	0	0	0	0	0	1	1	0	0	1	0	1	0	0	0	131	39.2	171	1.07	5.68	49	4.28	235	195	104
1904	1	2	58	159	56.6	24.18	5	0	0	2	3	0	1	0	0	0	0	0	0	0	0	0	0	0	0	0	0	0	0	0	0	0	0	0	0	0	0	0	0	148	45	110	1.16	7.1	71	4.1	210	185	95
1905	0	1	52	171	81	27.7	2	0	0	1	3	0	0	0	0	0	0	0	0	0	0	0	0	0	0	0	0	0	0	0	0	0	1	0	1	1	1	0	0	146	42.7	190	0.96	4.87	65	4.84	180	160	57
1906	1	2	73	150	48	21.33	2	0	0	1	3	0	0	1	0	0	0	0	0	0	0	0	0	0	0	0	0	0	0	0	1	0	0	0	0	0	0	0	0	128	39.4	170	1	5.66	57	3.96	265	234	134
1907	1	2	57		51		3	0	0	1	3	0	0	0	0	0	0	0	0	0	0	0	0	0	0	0	0	0	0	0	0	0	0	0	0	0	0	0	0	138	41.2	205	1.07	4.39	54	4.29	190	155	48
1908	0	1	49	170	57.8	20	4	0	0	1	2	0	0	0	0	0	0	0	0	0	0	0	1	0	1	0	0	0	0	0	0	0	0	0	0	0	0	0	0	135	39.7	192	1.13	4.32	70	3.24	245	205	110
1909	0	2	22	163	46	17.31	3	0	0	1	2	0	0	0	0	0	0	0	0	0	0	0	1	0	0	0	0	0	0	0	0	0	0	0	0	0	0	0	1	104	30.8	258	1.1	2.94	52	4.08	320	265	157
1910	0	1	78	172	62	20.98	5	0	0	1	3	0	0	0	0	0	0	0	0	0	0	0	0	0	0	0	0	0	0	0	0	0	0	0	0	0	0	0	0	140	43.4	78	1.23	8.59	86	3.53	200	165	82
1911	0	2	52	151	50	22.07	5	0	0	1	3	0	1	0	0	0	0	0	0	0	0	0	0	0	0	0	0	0	0	0	0	0	0	0	0	0	0	0	0	145	43	153	1.17	6.86	74	6.01	225	187	104
1912	0	1	57	177	83	26.49	2	0	0	2	3	0	0	0	0	0	0	0	0	0	0	0	0	0	1	1	0	0	0	0	0	1	0	0	1	1	1	0	0	141	42	248	1.16	7.31	74	3.45	210	150	70
1913	0	2	28	162	53	20.2	8	0	0	1	3	0	0	0	0	0	0	0	0	0	0	0	0	0	0	0	0	0	0	0	0	0	0	0	0	0	0	0	0	126	37.8	150	1.19	4.82	73	3.9	200	165	58
1914	0	1	64	178	80	25.25	5	1	0	1	3	1	0	1	1	1	0	0	0	0	0	0	0	0	0	0	0	0	0	0	0	0	0	0	0	0	0	0	0	144	43.4	128	1.05	6.18	115	3.59	490	445	225
1915	0	2	33	156	64	26.3	4	0	0	1	3	0	0	0	0	0	0	0	0	0	0	0	0	0	0	0	0	0	0	0	0	0	0	0	0	0	0	0	0	114	35.3	263	1.04	3.46	47	4.88	260	80	67
1916	1	1	62	169	61	21.36	1	0	0	1	3	0	0	1	0	0	0	0	0	0	0	0	0	0	0	0	0	0	0	0	0	0	0	0	0	0	0	0	0	147	44.7	169	1.08	7.39	69	3.51	345	295	157
1917	0	1	59	160	59	23.44	3	0	0	1	2	0	1	1	1	0	0	0	0	0	0	0	0	0	1	0	0	0	0	0	0	0	0	0	0	0	0	0	0	158	46.7	162	2.96	4.94	55	4.63	330	225	125
1918	0	2	71		65		1	0	0	2	4	0	0	1	0	0	0	1	0	0	0	0	0	0	0	1	0	0	1	1	0	0	1	0	0	0	0	0	1	102	30.6	218	0.96	4.5	50	6.88	350	295	141
1919	1	1	43	175	90	29.39	4	0	0	1	3	0	1	1	0	0	0	0	0	0	0	0	0	0	1	0	0	0	0	1	0	0	0	0	0	0	0	0	0	167	49	287	1.15	4.76	71	3.9	295	260	166
1920	1	1	62	160	54	17.6	2	0	0	1	2	0	0	1	0	0	0	0	1	0	0	0	0	0	0	0	0	0	0	0	0	0	0	0	0	0	0	0	0	128	37.3	144	1	6.43	59	3.88	200	170	83
1921	1	2	56	158	83	33.25	1	0	0	2	3	0	0	1	0	0	0	0	1	0	0	0	0	0	0	0	0	0	1	1	0	1	1	1	0	1	0	0	0	130	39.3	273	0.9	4.74	46	4.66	505	443	259
1922	0	2	65	160	64	25	8	0	0	1	3	0	0	1	0	0	0	0	0	0	0	0	0	0	0	0	0	0	0	0	1	0	0	1	0	1	0	0	0	116	34.3	233	0.95	4.34	53	5.3	153	105	33
1923	0	2	23	160	42.9	16.76	8	0	0	1	2	0	0	0	0	0	0	0	0	0	0	0	0	0	0	0	0	0	0	0	0	0	0	0	0	0	0	0	0	125	37.3	115	1.19	2.69	42	3.55	185	140	37
1924	0	1	66	173	75	25.06	1	0	0	1	3	0	0	0	0	0	0	0	0	0	0	0	0	1	1	0	0	0	0	0	0	0	0	0	0	0	0	0	0	125	37.4	162	1.04	5.63	83	4.33	320	270	107
1925	0	1	39	172	65	21.97	3	0	0	1	2	0	0	0	0	0	0	0	0	0	0	0	0	0	0	0	0	0	0	0	0	0	0	0	0	0	0	0	0	151	45.6	235	1.08	7.79	55	4.96	220	175	78
1926	0	1	54	165	55	20.32	5	0	0	1	3	0	1	0	0	0	0	0	0	0	0	0	0	0	1	0	0	0	0	0	0	0	0	0	0	0	0	0	0	159	47.2	86	1.07	7.82	96	4.09	290	258	155
1927	1	2	60	150	58	25.78	5	1	0	2	3	0	1	1	0	0	0	0	0	0	0	0	0	0	0	0	0	0	1	1	1	0	0	0	0	0	0	0	0	142	43.6	266	1.08	5.17	53	3.77	325	275	123
1928	0	2	59	158	40	16.02	5	0	0	2	3	0	1	0	0	0	0	0	0	0	0	0	0	0	0	0	0	0	0	0	0	0	0	0	0	0	0	0	0	158	49.2	304	1.1	13.31	102	4.79	205	149	58
1929	0	2	55	164	65	24.17	8	0	0	1	2	0	0	1	0	0	0	0	0	0	0	0	0	0	0	0	0	0	0	0	0	0	0	0	0	0	0	0	0	119	37	294	1.1	2.33	48	5.15	190	135	46
1931	0	1	41	160	51	19.92	5	0	0	1	3	0	0	0	0	0	0	0	0	0	0	0	0	0	0	0	0	0	0	0	0	0	0	0	0	0	0	0	0	140	43.3	187	1.01	5.77	75	5.05	385	345	38
1932	0	1	71	164	75	26.77	5	1	0	2	3	0	0	1	0	0	1	0	0	0	0	0	0	0	1	1	0	0	0	0	1	1	1	1	0	1	1	0	1	110	32.8	74	1.01	7.63	109	3.1	405	340	214
1933	1	1	48	154	58	24.46	8	0	0	1	2	0	0	1	0	0	0	0	0	0	0	0	0	0	1	0	0	0	0	0	0	0	0	0	0	0	0	0	0	171	52	203	0.96	3.56	47	4.96	190	144	80
1934	0	2	43	160	70	27.34	3	0	0	1	2	0	1	0	0	0	0	0	1	0	0	0	0	0	0	0	1	0	0	0	0	0	0	0	0	0	0	0	0	116	34.4	77	4.67	5.71	48	3.82	290	265	167
1935	0	1	69	165	73.8	27.11	5	1	0	2	3	0	0	1	0	0	0	0	0	0	0	0	0	0	1	0	0	0	0	0	1	0	0	0	1	1	0	0	0	149	45.4	106	1.07	5.83	97	5.63	375	327	165
1936	0	2	59	147	44	20.31	5	0	0	1	3	0	1	0	0	0	0	0	0	0	0	0	0	0	0	0	0	0	0	0	0	0	0	0	0	0	0	0	0	114	35.5	121	2.79	7.67	47	4.93	210	180	78
1937	1	2	68	151	54	23.68	5	1	0	1	3	0	0	1	0	0	0	0	0	0	0	0	0	1	0	0	0	0	0	0	1	0	0	0	0	0	0	0	1	107	33.7	135	1.1	5.24	73	5.36	495	454	260
1938	0	2	60		58		5	0	0	1	3	0	1	0	0	1	0	0	0	0	0	0	0	0	0	0	0	0	0	0	0	0	0	0	0	0	0	0	0	143	42.9	242	1.12	10	106	5.39	285	243	121
1939	0	2	69			28.28	5	1	0	1	3	0	0	1	0	0	0	1	0	0	0	0	0	1	0	1	0	0	0	1	0	1	1	0	1	1	1	0	0	131	38.5	218	1.17	6.36	72	3.46	495	460	255
1940	0	1	63	170	45	24.91	1	0	0	1	2	0	0	1	0	0	0	1	0	0	0	0	0	0	0	1	0	0	0	1	0	0	1	0	0	0	0	0	0	145	43.8	154	0.96	4.13	75	6.67	380	333	175
1941	0	2	49	148	48	21.91	5	0	0	2	3	0	1	0	1	0	0	0	0	0	0	0	0	0	0	0	0	0	0	0	0	0	0	0	0	0	0	0	0	135	41.4	155	1.09	4.15	68	3.49	279	212	122
1942	1	1	68	170	60	20.76	5	1	0	1	3	0	1	0	0	0	0	0	0	0	0	0	0	0	0	0	0	0	0	0	0	0	0	0	0	0	0	0	0	124	37.8	157	1.12	7.94	68	3.56	295	244	131
1943	0	1	52	170	74	25.61	5	0	0	1	3	0	1	0	0	0	0	0	1	0	0	0	0	0	1	1	0	0	0	0	0	0	0	0	0	0	0	0	0	152	43.3	178	1.48	7.3	74	5.22	345	315	160
1945	0	2	55	160	63	24.61	2	0	0	2	3	0	0	0	0	0	0	0	0	0	0	0	0	0	0	0	0	0	0	0	0	0	0	0	0	0	0	0	0	143	43.5	190	0.96	6.9	59	6.05	275	223	121
1946	0	1	34	165	52.5	19.28	8	0	0	1	2	0	0	0	0	0	0	0	0	0	0	0	0	0	0	0	0	0	0	0	0	0	0	0	0	0	0	0	0	161	48	185	1.04	5.78	68	5.29	150	115	43
1947	1	2	63	153	71	30.41	2	0	0	1	3	0	1	1	0	0	0	0	0	0	0	0	0	0	0	0	0	0	0	0	0	0	0	0	0	0	0	0	0	127	38.6	206	1.09	3.61	50	6.13	170	145	57
1948	0	2	28	157	52	21.1	5	0	0	1	3	0	0	0	0	0	0	0	0	0	0	0	0	0	0	0	0	0	0	0	0	0	0	0	0	0	0	0	0	123	35.9	106	0.94	4.55	43	5.09	265	235	108
1949	0	1	43	168	68	24.22	5	0	0	2	3	0	1	0	0	0	0	0	0	0	0	0	0	0	1	0	1	0	0	0	0	0	0	0	0	0	0	0	0	168	51.7	158	1.61	8.01	98	4.39	320	282	160
1950	1	1	29	162	65	24.77	8	0	0	2	2	0	0	0	0	0	0	0	0	0	0	0	0	0	0	0	0	0	0	0	0	0	0	0	0	0	0	0	0	136	40.5	216	0.99	3.74	69	4.03	180	150	57
1951	1	1	68	167	70	25.1	5	0	0	1	3	0	1	1	0	0	0	0	0	0	0	0	0	0	0	0	0	0	0	0	0	0	0	0	0	0	0	0	0	158	48.5	179	1.04	7.99	89	3.98	345	310	217
1952	0	1	42	165	57	20.94	2	0	0	2	3	0	0	0	0	0	0	0	0	0	0	0	0	0	0	0	1	0	0	0	0	0	0	0	0	0	0	0	1	101	33.3	209	1.06	7.32	64	4.67	565	502	261
1953	0	2	36	155	47	19.56	5	0	0	1	3	0	0	0	0	0	0	0	0	0	0	0	0	0	0	0	0	0	0	0	0	0	0	0	0	0	0	0	0	133	43.3	183	1.03	5.5	69	4.18	255	209	105
1954	0	2	57	158	66	26.4	1	0	0	1	3	0	0	1	0	0	0	0	0	0	0	0	0	0	0	0	0	0	0	0	0	0	0	0	0	0	0	0	1	107	31.6	188	0.99	5.42	66	3.17	439	395	44
1955	1	1	51	169	82.5	28.89	1	0	0	1	2	0	0	1	0	0	0	0	0	0	0	0	0	0	0	0	0	0	0	0	1	0	0	0	1	1	0	0	0	124	38.3	190	0.93	4.79	86	3.22	465	405	215
1956	1	1	68	184	60	17.72	3	0	0	1	3	1	0	1	0	0	0	1	0	0	0	0	0	0	1	0	0	0	0	1	0	0	0	1	0	1	0	0	0	158	48.4	255	1.07	6.26	85	4.08	240	211	110
1957	1	1	53	160	69	26.95	1	0	0	1	2	0	0	1	0	0	0	1	0	0	0	0	0	0	0	0	0	0	0	0	0	0	0	0	0	0	0	0	0	142	42.2	147	1.09	3.91	78	2.81	405	365	185
1958	0	2	40	164	73	27.18	8	0	0	1	2	0	0	0	0	0	0	0	0	0	0	0	0	0	0	0	0	0	0	0	0	0	0	0	0	0	0	0	1	98	30.6	299	1.06	6.12	40	4.56	165	111	37
1959	1	2	49	157	44	17.85	5	0	0	1	3	0	1	0	0	0	0	0	0	0	0	0	0	0	0	0	0	0	0	0	0	0	0	0	0	0	0	0	0	122	38.5	120	1.12	3.65	59	3.77	265	222	115
1960	0	1	56	170	64	22.06	5	0	0	1	3	0	1	1	0	0	0	1	0	0	1	0	0	0	1	0	0	0	0	0	0	0	0	0	1	1	0	0	0	166	49.4	181	2.73	5.82	56	3.69	255	218	130
1961	1	2	53	163	69	25.97	4	0	0	1	3	0	1	0	0	0	0	0	0	0	0	0	0	0	0	0	1	0	0	0	0	0	0	0	0	0	1	1	0	122	36.1	73	2.26	4.8	44	2.59	280	206	102
1963	0	1	47	162	40	18.52	5	0	0	2	3	0	1	1	0	1	0	0	0	0	0	0	0	0	0	0	0	0	0	0	0	0	0	0	0	0	0	0	1	86	27.3	168	0.87	22.3	304	4.82	280	245	96
1964	0	2	41	157	62.5	25.36	5	0	0	2	3	0	1	0	0	0	0	0	0	0	0	0	0	0	0	0	0	0	0	0	0	0	0	0	0	0	0	0	0	136	41.5	188	1.09	5.66	54	4.15	275	235	142
1965	0	1	73	162	69	26.29	1	0	0	1	3	0	0	1	0	0	0	1	0	0	0	0	0	0	0	0	0	0	0	0	0	0	0	0	0	0	0	0	0	136	40.1	224	1.06	6.76	75	4.67	410	348	177
1966	1	2	65	156	50	20.55	1	0	0	1	3	0	0	1	0	0	0	0	1	0	0	0	0	0	0	1	0	0	0	1	0	1	1	0	0	0	0	0	1	107	31.9	189	1.05	3.04	53	7.12	460	400	184
1967	0	1	68	165	49	18	1	0	0	1	3	0	0	0	0	0	1	0	0	0	0	0	0	1	1	0	0	0	0	0	0	0	0	0	0	0	0	0	1	118	35.6	256	1.05	4.41	75	5.15	425	385	124
1968	1	2	52	165	53	19.42	6	0	0	2	3	0	0	0	0	0	0	1	0	0	0	0	0	0	0	0	0	0	1	1	0	1	1	0	0	0	1	1	0	130	41	123	1.64	8.37	87	2.6	335	280	141
1969	0	2	63	160	70	27.34	2	0	0	1	3	0	0	1	0	0	0	0	0	0	0	0	0	0	0	1	0	0	0	0	0	0	1	1	0	1	0	0	0	122	36.2	362	1.05	7.23	94	4.25	385	345	217
1970	1	2	53	145	41	19.37	4	0	0	1	3	0	0	0	0	0	0	0	0	0	0	0	0	0	0	0	0	0	0	0	0	0	1	0	0	0	0	0	0	136	42.5	220	1.06	8.22	51	5.85	310	265	157
1971	0	1	62	166	59	21.5	4	0	0	2	3	0	0	0	0	0	0	0	0	0	0	0	0	0	0	0	0	0	0	0	0	0	1	0	0	0	1	0	0	139	40.9	142	1.01	8.29	63	4.77	260	180	76
1972	0	1	66	163	60	22.58	2	0	0	1	2	0	0	0	0	0	0	0	0	0	0	0	0	1	1	0	0	0	0	0	0	0	0	0	0	0	0	0	0	168	49.6	109	1	5.88	65	1.61	295	250	150
1973	0	1	53		80		8	0	0	1	3	0	0	0	1	0	0	0	0	0	0	0	0	0	0	0	0	0	0	0	0	0	0	0	0	0	0	0	0	127	40.7	316	1.08	5.46	80	4	230	163	91
1974	0	1	73	164	53	19.71	1	0	0	1	3	0	0	0	0	0	0	0	0	0	0	0	0	1	1	0	0	0	0	0	0	0	0	0	0	0	0	0	0	124	36.9	174	1.08	5.41	69	2.45	395	350	141
1975	0	2	60	158	48	19.23	3	0	0	1	3	0	1	0	0	0	0	0	0	0	0	0	0	0	0	0	0	0	0	0	0	0	0	0	0	0	0	0	0	145	43	171	1.7	7.68	59	7.79	248	205	130
1976	0	1	52	167	61	21.87	5	0	0	1	3	0	0	0	0	0	0	0	0	0	0	0	0	0	1	0	0	0	0	0	0	0	0	0	0	0	0	0	0	153	45.1	120	0.98	6.68	100	4.8	235	195
1977	0	2	33		49	22.48	4	0	0	1	3	0	0	0	0	0	0	0	0	0	0	0	0	0	0	0	0	0	0	0	0	0	0	0	0	0	0	0	0	140	41.6	220	1.24	3.64	67	3.29	195	145	56
1978	0	1	25	162	52	19.81	8	0	0	1	2	0	1	0	0	0	0	0	0	0	0	0	0	0	0	0	0	0	0	0	0	0	0	0	0	0	0	0	0	147	44.5	200	0.96	4.88	71	4.67	195	142	53
1979	0	2	39	164	60	22.31	4	0	0	1	3	0	0	0	0	0	0	0	0	0	0	0	0	0	0	0	0	0	0	0	0	0	0	0	0	0	0	0	0	124	37.4	264	1.05	3.57	42	3.55	325	300	96
1980	0	1	48			18.08	5	0	0	2	3	0	1	0	0	0	0	0	1	0	0	0	0	0	0	0	1	0	0	1	0	0	0	0	1	1	1	0	0	139	42.3	85	1.89	5.7	64	4.37	275	220	144
1981	1	1	40		60		2	0	0	1	3	0	0	0	0	0	0	0	0	0	0	0	1	0	1	0	0	0	0	0	0	0	0	0	0	0	0	0	1	92	27.5	276	1.05	4.64	50	3.79	190	158	38
1982	0	2	81	150	49	21.78	5	1	0	2	3	0	0	1	0	0	0	0	1	0	0	0	0	0	0	1	0	0	1	1	0	0	0	0	0	0	0	0	1	105	31.3	182	0.99	7.42	83	3.06	470	400	196
1983	0	1	48	165	55	20.2	3	0	0	1	3	0	1	0	0	0	0	0	0	0	0	0	0	0	1	0	0	0	0	0	0	0	0	0	0	0	0	0	0	167	50.4	226	1.04	5.4	66	4.28	195	165	66
1984	1	2	60	163	57	21.45	1	0	0	1	3	0	0	1	0	0	0	0	0	0	0	0	0	0	1	0	0	0	0	0	0	0	0	0	0	0	0	0	0	121	35.9	243	1.05	7.12	78	3.66	300	255	101
1985	0	1	76	153	56	23.71	5	0	0	1	3	0	1	1	0	0	0	0	0	0	0	0	0	0	0	0	0	0	0	1	0	1	0	1	0	1	0	0	0	134	40.3	71	1.06	7.33	87	3.86	585	555	487
1986	0	1	58	168	60	19.59	5	0	0	1	3	0	0	0	0	0	0	0	0	0	0	0	0	0	1	0	0	0	0	1	0	0	0	0	0	0	0	0	0	134	40.5	177	0.97	5.74	68	4.71	240	195	114
1987	0	1	54	164	51	18.96	3	0	0	1	3	0	0	1	0	0	0	1	0	0	0	0	0	0	1	0	0	0	0	0	0	0	0	0	0	0	0	0	0	162	48.2	204	0.93	5.24	51	4.45	215	730	69
1988	1	1	56	165	65	23.88	1	0	0	1	3	0	0	0	0	0	0	0	0	0	0	0	0	0	0	0	0	0	0	0	0	0	0	0	0	0	0	0	0	150	45.4	190	0.95	4.74	72	4.71	450	381	175
1989	0	1	68	161	58	22.38	2	0	0	1	2	0	0	0	0	0	0	0	0	0	0	0	0	0	1	0	0	0	0	0	0	0	0	0	0	0	0	0	0	136	40.5	96	1	4.4	89	3.84	250	223
1990	0	2	63	159	58	22.9	5	0	0	2	4	0	1	1	0	0	0	0	0	0	0	0	0	0	0	0	0	0	0	1	0	0	1	0	0	0	1	0	0	134	40.7	179	1.07	7.91	65	4.97	280	230	125
1991	0	1	73	165	69	25.34	1	0	0	2	2	0	0	0	0	0	0	1	1	0	0	0	0	0	1	1	0	0	1	0	0	0	1	0	0	0	0	0	0	130	40.5	211	1.04	5.99	67	4.78	459	415	205
1992	1	2	61	189	60	16.65	5	0	0	1	3	0	0	0	0	0	0	0	0	0	0	0	0	0	0	0	0	0	0	0	0	0	0	0	0	0	0	0	0	119	35.6	114	1.02	7.27	57	5.6	280	235	129
1993	0	2	61	158	44	17.6	3	0	0	1	3	0	1	0	0	0	0	0	0	0	0	0	0	0	0	0	0	0	0	0	0	0	0	0	0	0	0	0	0	140	43.2	199	1.04	4.12	52	4.83	220	180	98
1994	0	2	40	152	44	19.04	5	0	0	1	3	0	1	0	0	0	0	0	0	0	0	0	0	0	0	0	0	0	0	1	0	0	0	0	0	0	0	0	1	86	27.1	238	1.65	3.9	45	3.29	245	170	115
1995	1	1	66	162	57.5	21.72	1	0	0	1	3	0	0	1	0	0	0	0	0	0	0	0	0	1	1	0	0	0	0	0	0	0	0	0	0	0	0	0	0	122	36.3	156	1.08	7.71	83	3.81	400	335	120
1996	0	1	55	165	62	22.7	2	0	0	1	2	0	0	0	0	0	0	0	0	0	0	0	0	0	0	0	0	0	0	0	0	0	0	0	0	0	0	0	0	150	44.5	167	1.05	6.35	69	5.52	234	194
1997	0	2	62	157	59.3	24.06	1	0	0	1	3	0	0	1	0	1	0	1	0	0	0	0	0	0	0	1	0	0	1	1	0	1	1	1	0	1	1	0	1	98	29.5	145	1.01	9.62	105	6.7	350	320	143
1998	0	2	66	145	48	22.83	8	0	0	1	3	0	0	0	0	0	0	0	0	0	0	0	0	0	0	0	0	0	0	0	0	0	0	0	0	0	0	0	0	132	40.3	339	0.95	3.05	43	5.09	265	175	72
1999	1	2	59	145	37	17.06	3	0	0	1	3	0	0	0	0	0	0	0	0	0	0	0	0	0	0	0	0	0	0	0	0	0	0	0	0	0	0	0	1	104	31.2	81	1.09	10.18	65	4.23	180	157	76
2000	0	1	67	164	59.5	22.12	1	0	0	1	3	0	0	0	0	0	0	0	0	0	0	0	0	0	1	1	0	0	1	0	0	1	0	0	0	0	0	0	0	134	40.3	230	0.93	5.35	63	5.1	420	345	135
2001	1	2	29	144	51	24.53	2	0	0	1	2	0	1	0	0	0	0	0	0	0	0	0	0	0	0	0	0	0	0	0	0	0	0	0	0	0	0	0	0	128	39	260	0.96	3.24	45	5.09	260	223	126
2002	0	2	56	160	58	22.66	5	0	0	1	3	0	0	0	0	0	0	0	0	0	0	0	0	0	0	0	0	0	0	0	0	0	0	0	0	0	0	0	0	130	38.6	139	1.04	4.36	45	4.32	350	310	174
2003	0	1	67	177	52	16.6	5	0	0	2	3	0	0	0	0	0	0	0	0	0	0	0	0	0	0	1	0	0	0	1	0	0	0	0	0	0	0	0	0	135	40	122	1.06	7.62	53	3.39	440	410	242
2004	1	2	51	158	51	19.43	3	0	0	1	3	0	0	0	0	0	0	0	0	0	0	0	0	0	0	0	1	0	0	1	0	0	0	0	0	0	0	0	1	106	31.4	117	3.52	5.17	57	3.2	185	150	70
2005	1	1	69	168	56	19.9	5	0	0	1	3	0	0	0	0	0	0	0	0	0	0	0	0	0	1	1	0	0	0	0	0	0	0	0	0	0	0	0	0	141	43.3	144	2.39	6.7	66	3.33	235	192	89
2006	0	2	58	155	60	26.67	5	0	0	1	2	0	0	0	0	0	0	0	0	0	0	0	0	0	0	0	0	0	0	0	0	0	0	0	0	0	0	1	0	128	40.8	234	1.01	7.16	59	4.67	315	265	132
2007	0	1	48	151	52	22.8	1	0	0	1	3	0	0	1	0	0	0	0	0	0	0	0	0	1	1	0	0	0	0	0	0	0	0	0	0	0	0	0	0	171	50.6	105	1.04	3.68	61	4.3	320	290	127
2008	1	2	76	149	51	22.89	3	0	0	2	3	0	0	0	0	0	0	0	0	0	0	0	0	0	0	0	0	0	0	0	0	0	0	0	0	0	0	0	0	122	38.1	132	1.29	7.02	60	4.57	235	179	91
2009	0	1	73	167	77	27.61	1	0	0	1	3	0	1	1	0	0	1	1	0	0	0	0	0	0	1	1	0	0	1	1	0	1	0	0	1	1	1	0	1	110	33.5	197	1	3.08	70	3.57	370	295	134
2010	0	2	28	171	55	19	8	0	0	1	2	0	0	0	0	0	0	0	0	0	0	0	0	0	0	0	0	0	0	0	0	0	0	0	0	0	0	0	0	116	34.7	205	1.04	3.07	43	3.59	190	147	64
2011	0	2	22	158	38	15.2	4	0	0	1	3	0	0	0	0	0	0	0	0	0	0	0	0	0	0	0	0	0	0	0	0	0	0	0	0	0	0	0	0	178	53.8	117	1.34	11.59	61	5.26	530	479	236
2012	1	1	75	172	68	22.99	2	0	0	1	3	0	0	1	0	0	0	0	0	0	0	0	0	0	0	0	0	0	0	0	0	0	0	0	0	0	0	0	0	123	37.6	195	1.16	5.49	66	4.47	240	195	140
2013	1	1	63	172	74	24.17	5	0	0	1	3	0	0	1	0	0	0	0	0	0	1	0	0	0	0	0	0	0	0	0	0	0	0	0	0	0	0	0	0	140	43.7	229	0.97	5.56	77	4.83	330	283	198
2014	1	1	69	180	68	20.99	5	1	0	2	2	0	0	0	0	0	0	0	0	0	0	0	0	0	1	0	0	0	0	0	0	0	0	0	0	0	0	0	0	121	37	79	1.31	9.74	61	3.55	310	258	106
2015	1	2	63	156	69	28.3	5	1	0	2	3	0	0	0	0	0	1	0	0	0	0	0	0	0	0	0	0	0	0	0	0	0	0	0	0	0	0	0	0	125	38.2	196	0.99	5.19	51	5.05	320	270	142
2016	1	1	83	155	60	24.97	8	0	0	1	3	0	0	0	0	0	0	0	0	0	0	0	0	0	0	0	0	0	0	0	0	0	0	0	0	0	0	0	1	116	36.2	112	1.02	6.43	81	4.29	185	140	55
2017	1	2	56	158	50	19.92	2	0	0	2	3	0	0	0	0	0	0	0	0	0	0	0	0	0	0	0	0	0	0	0	0	0	0	0	0	0	0	0	1	92	40.6	92	1.09	6.26	60	3.85	360	325	231
2018	0	2	30	155	63	26.22	3	0	0	1	2	0	1	0	0	0	0	0	0	0	0	0	0	0	0	0	0	0	0	0	0	0	0	0	0	0	0	0	0	135	39.5	251	0.98	5.94	58	5.03	255	205	119
2019	1	1	53	165	75	27.55	2	0	0	1	3	0	0	0	0	0	0	0	0	0	0	0	0	0	0	0	0	0	0	0	0	0	0	0	0	0	0	0	0	126	38.3	196	0.95	8.39	151	3.25	280	245	140
2020	0	1	43		72		1	0	0	1	3	0	0	0	0	0	0	0	0	0	0	0	0	0	0	0	0	0	0	0	0	0	0	0	0	0	0	0	0	153	46.4	280	0.95	3.15	58	5.64	380	310	120
2021	1	2	64	154	64	26.99	3	0	0	2	3	0	0	0	0	0	0	0	0	0	0	0	0	0	0	0	0	0	0	0	0	0	0	0	0	0	0	0	0	145	45.1	177	1.21	5.3	75	4.54	275	235	120
2022	0	1	54	167	70	25.1	5	0	0	1	3	0	0	0	0	0	0	0	1	0	0	0	0	0	1	0	1	0	0	0	0	0	0	0	0	0	0	0	0	131	40.5	107	2.04	6.19	85	2.88	455	417	307
2023	0	1	58	160	63	23.4	2	0	0	2	3	0	1	0	0	1	0	0	0	0	0	0	0	0	0	0	0	0	0	0	0	0	0	0	0	0	0	0	0	165	50.9	194	1	5.93	91	5.16	341	290	177
2024	1	1	62	172	66	22.31	1	0	0	1	3	0	1	1	0	0	0	0	0	0	0	0	0	0	1	1	0	0	0	1	0	1	0	0	0	0	0	0	0	138	40.8	219	0.97	6.75	73	4.02	380	332	163
2025	1	2	40	158	40	16.01	8	0	0	1	3	0	0	0	0	0	0	0	0	0	0	0	0	0	0	0	0	0	0	0	0	0	0	0	0	0	0	0	0	137	41	230	1.08	3.32	38	4.17	225	180	64
2026	1	2	42	155	50	19.5	5	0	0	1	3	0	1	0	0	0	0	0	0	0	0	0	0	0	0	0	0	0	0	0	0	0	0	0	0	0	0	0	0	121	35.9	127	1	4.39	58	5.08	215	185	85
2027	0	2	76	150	57	25.33	2	0	0	1	3	0	0	1	0	0	0	0	0	0	0	0	0	0	0	0	0	0	0	1	0	0	0	0	0	0	0	0	0	137	41.8	226	0.92	5.24	51	4.5	325	245	62
2028	1	2	47	161	70	27.01	8	0	0	1	2	0	0	0	0	0	0	0	0	0	0	0	0	0	0	0	0	0	0	0	0	0	0	0	0	0	0	0	0	113	37.1	230	0.9	3.14	46	5.29	165	145	40
2029	0	1	58	168	70	24.8	3	0	0	1	3	0	0	0	0	0	0	0	0	0	0	0	0	0	1	0	0	0	0	0	0	0	0	0	0	0	0	0	0	161	47.7	152	1.01	5.22	84	6.47	200	170	59
2030	1	1	51	172	68	23	4	0	0	1	3	0	0	0	0	0	0	0	0	0	0	0	0	0	1	0	0	0	0	0	0	0	0	0	0	0	0	0	0	144	44.2	138	1.17	6.59	69	3.76	430	355	220
2031	1	1	68			31.52	1	0	0	1	3	0	0	1	0	0	0	0	0	0	0	0	0	0	0	1	0	0	1	1	0	1	0	0	1	1	0	0	0	154	45.3	166	1.08	5.8	72	3.07	410	360	150
[truncated: 17 more rows]
[truncated: 35 more columns]
